# Supplementary material for: Monitoring Wildlife-Vehicle Collisions in the Information Age: How Smartphones Can Improve Data Collection
Source: PLoS One. 2014 Jun 4;9(6):e98613. doi: 10.1371/journal.pone.0098613 (PMC4045807; doi:10.1371/journal.pone.0098613)
Supplement: Appendix S1 — WVC Reporter programming code. (ZIP) [file pone.0098613.s001.zip]

Archive with 2,389 entries (1,276 files):
- WVC Reporter Code/__MACOSX/
- WVC Reporter Code/__MACOSX/WVC Reporter/
- WVC Reporter Code/__MACOSX/WVC Reporter/desktop/
- WVC Reporter Code/__MACOSX/WVC Reporter/desktop/._.DS_Store
- WVC Reporter Code/__MACOSX/WVC Reporter/desktop/content/
- WVC Reporter Code/__MACOSX/WVC Reporter/desktop/content/._.DS_Store
- WVC Reporter Code/WVC Reporter/
- WVC Reporter Code/WVC Reporter/desktop/
- WVC Reporter Code/WVC Reporter/desktop/.DS_Store
- WVC Reporter Code/WVC Reporter/desktop/contacts.php
- WVC Reporter Code/WVC Reporter/desktop/content/
- WVC Reporter Code/WVC Reporter/desktop/content/.DS_Store
- WVC Reporter Code/WVC Reporter/desktop/content/.svn/
- WVC Reporter Code/WVC Reporter/desktop/content/.svn/all-wcprops
- WVC Reporter Code/WVC Reporter/desktop/content/.svn/dir-prop-base
- WVC Reporter Code/WVC Reporter/desktop/content/.svn/dir-props
- WVC Reporter Code/WVC Reporter/desktop/content/.svn/entries
- WVC Reporter Code/WVC Reporter/desktop/content/.svn/prop-base/
- WVC Reporter Code/WVC Reporter/desktop/content/.svn/props/
- WVC Reporter Code/WVC Reporter/desktop/content/.svn/text-base/
- WVC Reporter Code/WVC Reporter/desktop/content/.svn/tmp/
- WVC Reporter Code/WVC Reporter/desktop/content/.svn/tmp/prop-base/
- WVC Reporter Code/WVC Reporter/desktop/content/.svn/tmp/props/
- WVC Reporter Code/WVC Reporter/desktop/content/.svn/tmp/text-base/
- WVC Reporter Code/WVC Reporter/desktop/content/agrc/
- WVC Reporter Code/WVC Reporter/desktop/content/agrc/.gitignore
- WVC Reporter Code/WVC Reporter/desktop/content/agrc/.svn/
- WVC Reporter Code/WVC Reporter/desktop/content/agrc/.svn/all-wcprops
- WVC Reporter Code/WVC Reporter/desktop/content/agrc/.svn/entries
- WVC Reporter Code/WVC Reporter/desktop/content/agrc/.svn/prop-base/
- WVC Reporter Code/WVC Reporter/desktop/content/agrc/.svn/props/
- WVC Reporter Code/WVC Reporter/desktop/content/agrc/.svn/text-base/
- WVC Reporter Code/WVC Reporter/desktop/content/agrc/.svn/text-base/.gitignore.svn-base
- WVC Reporter Code/WVC Reporter/desktop/content/agrc/.svn/text-base/LICENSE.md.svn-base
- WVC Reporter Code/WVC Reporter/desktop/content/agrc/.svn/text-base/README.md.svn-base
- WVC Reporter Code/WVC Reporter/desktop/content/agrc/.svn/tmp/
- WVC Reporter Code/WVC Reporter/desktop/content/agrc/.svn/tmp/prop-base/
- WVC Reporter Code/WVC Reporter/desktop/content/agrc/.svn/tmp/props/
- WVC Reporter Code/WVC Reporter/desktop/content/agrc/.svn/tmp/text-base/
- WVC Reporter Code/WVC Reporter/desktop/content/agrc/LICENSE.md
- WVC Reporter Code/WVC Reporter/desktop/content/agrc/modules/
- WVC Reporter Code/WVC Reporter/desktop/content/agrc/modules/.svn/
- WVC Reporter Code/WVC Reporter/desktop/content/agrc/modules/.svn/all-wcprops
- WVC Reporter Code/WVC Reporter/desktop/content/agrc/modules/.svn/entries
- WVC Reporter Code/WVC Reporter/desktop/content/agrc/modules/.svn/prop-base/
- WVC Reporter Code/WVC Reporter/desktop/content/agrc/modules/.svn/props/
- WVC Reporter Code/WVC Reporter/desktop/content/agrc/modules/.svn/text-base/
- WVC Reporter Code/WVC Reporter/desktop/content/agrc/modules/.svn/text-base/Conversions.js.svn-base
- WVC Reporter Code/WVC Reporter/desktop/content/agrc/modules/.svn/text-base/Domains.js.svn-base
- WVC Reporter Code/WVC Reporter/desktop/content/agrc/modules/.svn/text-base/Formatting.js.svn-base
- WVC Reporter Code/WVC Reporter/desktop/content/agrc/modules/.svn/text-base/GUID.js.svn-base
- WVC Reporter Code/WVC Reporter/desktop/content/agrc/modules/.svn/text-base/HelperFunctions.js.svn-base
- WVC Reporter Code/WVC Reporter/desktop/content/agrc/modules/.svn/text-base/SGIDQuery.js.svn-base
- WVC Reporter Code/WVC Reporter/desktop/content/agrc/modules/.svn/text-base/String.js.svn-base
- WVC Reporter Code/WVC Reporter/desktop/content/agrc/modules/.svn/text-base/Validation.js.svn-base
- WVC Reporter Code/WVC Reporter/desktop/content/agrc/modules/.svn/tmp/
- WVC Reporter Code/WVC Reporter/desktop/content/agrc/modules/.svn/tmp/prop-base/
- WVC Reporter Code/WVC Reporter/desktop/content/agrc/modules/.svn/tmp/props/
- WVC Reporter Code/WVC Reporter/desktop/content/agrc/modules/.svn/tmp/text-base/
- WVC Reporter Code/WVC Reporter/desktop/content/agrc/modules/Conversions.js
- WVC Reporter Code/WVC Reporter/desktop/content/agrc/modules/Domains.js
- WVC Reporter Code/WVC Reporter/desktop/content/agrc/modules/Formatting.js
- WVC Reporter Code/WVC Reporter/desktop/content/agrc/modules/GUID.js
- WVC Reporter Code/WVC Reporter/desktop/content/agrc/modules/HelperFunctions.js
- WVC Reporter Code/WVC Reporter/desktop/content/agrc/modules/SGIDQuery.js
- WVC Reporter Code/WVC Reporter/desktop/content/agrc/modules/String.js
- WVC Reporter Code/WVC Reporter/desktop/content/agrc/modules/tests/
- WVC Reporter Code/WVC Reporter/desktop/content/agrc/modules/tests/.svn/
- WVC Reporter Code/WVC Reporter/desktop/content/agrc/modules/tests/.svn/all-wcprops
- WVC Reporter Code/WVC Reporter/desktop/content/agrc/modules/tests/.svn/entries
- WVC Reporter Code/WVC Reporter/desktop/content/agrc/modules/tests/.svn/prop-base/
- WVC Reporter Code/WVC Reporter/desktop/content/agrc/modules/tests/.svn/props/
- WVC Reporter Code/WVC Reporter/desktop/content/agrc/modules/tests/.svn/text-base/
- WVC Reporter Code/WVC Reporter/desktop/content/agrc/modules/tests/.svn/text-base/FormattingTests.html.svn-base
- WVC Reporter Code/WVC Reporter/desktop/content/agrc/modules/tests/.svn/text-base/HelperFunctionsTests.html.svn-base
- WVC Reporter Code/WVC Reporter/desktop/content/agrc/modules/tests/.svn/text-base/StringTests.html.svn-base
- WVC Reporter Code/WVC Reporter/desktop/content/agrc/modules/tests/.svn/tmp/
- WVC Reporter Code/WVC Reporter/desktop/content/agrc/modules/tests/.svn/tmp/prop-base/
- WVC Reporter Code/WVC Reporter/desktop/content/agrc/modules/tests/.svn/tmp/props/
- WVC Reporter Code/WVC Reporter/desktop/content/agrc/modules/tests/.svn/tmp/text-base/
- WVC Reporter Code/WVC Reporter/desktop/content/agrc/modules/tests/data/
- WVC Reporter Code/WVC Reporter/desktop/content/agrc/modules/tests/data/.svn/
- WVC Reporter Code/WVC Reporter/desktop/content/agrc/modules/tests/data/.svn/all-wcprops
- WVC Reporter Code/WVC Reporter/desktop/content/agrc/modules/tests/data/.svn/entries
- WVC Reporter Code/WVC Reporter/desktop/content/agrc/modules/tests/data/.svn/prop-base/
- WVC Reporter Code/WVC Reporter/desktop/content/agrc/modules/tests/data/.svn/props/
- WVC Reporter Code/WVC Reporter/desktop/content/agrc/modules/tests/data/.svn/text-base/
- WVC Reporter Code/WVC Reporter/desktop/content/agrc/modules/tests/data/.svn/text-base/featureServiceResponse.json.svn-base
- WVC Reporter Code/WVC Reporter/desktop/content/agrc/modules/tests/data/.svn/tmp/
- WVC Reporter Code/WVC Reporter/desktop/content/agrc/modules/tests/data/.svn/tmp/prop-base/
- WVC Reporter Code/WVC Reporter/desktop/content/agrc/modules/tests/data/.svn/tmp/props/
- WVC Reporter Code/WVC Reporter/desktop/content/agrc/modules/tests/data/.svn/tmp/text-base/
- WVC Reporter Code/WVC Reporter/desktop/content/agrc/modules/tests/data/featureServiceResponse.json
- WVC Reporter Code/WVC Reporter/desktop/content/agrc/modules/tests/FormattingTests.html
- WVC Reporter Code/WVC Reporter/desktop/content/agrc/modules/tests/HelperFunctionsTests.html
- WVC Reporter Code/WVC Reporter/desktop/content/agrc/modules/tests/jasmine-1.0.1/
- WVC Reporter Code/WVC Reporter/desktop/content/agrc/modules/tests/jasmine-1.0.1/.svn/
- WVC Reporter Code/WVC Reporter/desktop/content/agrc/modules/tests/jasmine-1.0.1/.svn/all-wcprops
- WVC Reporter Code/WVC Reporter/desktop/content/agrc/modules/tests/jasmine-1.0.1/.svn/entries
- WVC Reporter Code/WVC Reporter/desktop/content/agrc/modules/tests/jasmine-1.0.1/.svn/prop-base/
- WVC Reporter Code/WVC Reporter/desktop/content/agrc/modules/tests/jasmine-1.0.1/.svn/props/
- WVC Reporter Code/WVC Reporter/desktop/content/agrc/modules/tests/jasmine-1.0.1/.svn/text-base/
- WVC Reporter Code/WVC Reporter/desktop/content/agrc/modules/tests/jasmine-1.0.1/.svn/text-base/jasmine.css.svn-base
- WVC Reporter Code/WVC Reporter/desktop/content/agrc/modules/tests/jasmine-1.0.1/.svn/text-base/jasmine.js.svn-base
- WVC Reporter Code/WVC Reporter/desktop/content/agrc/modules/tests/jasmine-1.0.1/.svn/text-base/jasmine-html.js.svn-base
- WVC Reporter Code/WVC Reporter/desktop/content/agrc/modules/tests/jasmine-1.0.1/.svn/text-base/MIT.LICENSE.svn-base
- WVC Reporter Code/WVC Reporter/desktop/content/agrc/modules/tests/jasmine-1.0.1/.svn/tmp/
- WVC Reporter Code/WVC Reporter/desktop/content/agrc/modules/tests/jasmine-1.0.1/.svn/tmp/prop-base/
- WVC Reporter Code/WVC Reporter/desktop/content/agrc/modules/tests/jasmine-1.0.1/.svn/tmp/props/
- WVC Reporter Code/WVC Reporter/desktop/content/agrc/modules/tests/jasmine-1.0.1/.svn/tmp/text-base/
- WVC Reporter Code/WVC Reporter/desktop/content/agrc/modules/tests/jasmine-1.0.1/jasmine.css
- WVC Reporter Code/WVC Reporter/desktop/content/agrc/modules/tests/jasmine-1.0.1/jasmine.js
- WVC Reporter Code/WVC Reporter/desktop/content/agrc/modules/tests/jasmine-1.0.1/jasmine-html.js
- WVC Reporter Code/WVC Reporter/desktop/content/agrc/modules/tests/jasmine-1.0.1/MIT.LICENSE
- WVC Reporter Code/WVC Reporter/desktop/content/agrc/modules/tests/spec/
- WVC Reporter Code/WVC Reporter/desktop/content/agrc/modules/tests/spec/.svn/
- WVC Reporter Code/WVC Reporter/desktop/content/agrc/modules/tests/spec/.svn/all-wcprops
- WVC Reporter Code/WVC Reporter/desktop/content/agrc/modules/tests/spec/.svn/entries
- WVC Reporter Code/WVC Reporter/desktop/content/agrc/modules/tests/spec/.svn/prop-base/
- WVC Reporter Code/WVC Reporter/desktop/content/agrc/modules/tests/spec/.svn/props/
- WVC Reporter Code/WVC Reporter/desktop/content/agrc/modules/tests/spec/.svn/text-base/
- WVC Reporter Code/WVC Reporter/desktop/content/agrc/modules/tests/spec/.svn/text-base/FormattingSpec.js.svn-base
- WVC Reporter Code/WVC Reporter/desktop/content/agrc/modules/tests/spec/.svn/text-base/HelperFunctionsSpec.js.svn-base
- WVC Reporter Code/WVC Reporter/desktop/content/agrc/modules/tests/spec/.svn/text-base/SpecDomains.js.svn-base
- WVC Reporter Code/WVC Reporter/desktop/content/agrc/modules/tests/spec/.svn/text-base/SpecSGIDQuery.js.svn-base
- WVC Reporter Code/WVC Reporter/desktop/content/agrc/modules/tests/spec/.svn/text-base/StringSpec.js.svn-base
- WVC Reporter Code/WVC Reporter/desktop/content/agrc/modules/tests/spec/.svn/tmp/
- WVC Reporter Code/WVC Reporter/desktop/content/agrc/modules/tests/spec/.svn/tmp/prop-base/
- WVC Reporter Code/WVC Reporter/desktop/content/agrc/modules/tests/spec/.svn/tmp/props/
- WVC Reporter Code/WVC Reporter/desktop/content/agrc/modules/tests/spec/.svn/tmp/text-base/
- WVC Reporter Code/WVC Reporter/desktop/content/agrc/modules/tests/spec/FormattingSpec.js
- WVC Reporter Code/WVC Reporter/desktop/content/agrc/modules/tests/spec/HelperFunctionsSpec.js
- WVC Reporter Code/WVC Reporter/desktop/content/agrc/modules/tests/spec/SpecDomains.js
- WVC Reporter Code/WVC Reporter/desktop/content/agrc/modules/tests/spec/SpecSGIDQuery.js
- WVC Reporter Code/WVC Reporter/desktop/content/agrc/modules/tests/spec/StringSpec.js
- WVC Reporter Code/WVC Reporter/desktop/content/agrc/modules/tests/StringTests.html
- WVC Reporter Code/WVC Reporter/desktop/content/agrc/modules/Validation.js
- WVC Reporter Code/WVC Reporter/desktop/content/agrc/README.md
- WVC Reporter Code/WVC Reporter/desktop/content/agrc/themes/
- WVC Reporter Code/WVC Reporter/desktop/content/agrc/themes/.svn/
- WVC Reporter Code/WVC Reporter/desktop/content/agrc/themes/.svn/all-wcprops
- WVC Reporter Code/WVC Reporter/desktop/content/agrc/themes/.svn/entries
- WVC Reporter Code/WVC Reporter/desktop/content/agrc/themes/.svn/prop-base/
- WVC Reporter Code/WVC Reporter/desktop/content/agrc/themes/.svn/props/
- WVC Reporter Code/WVC Reporter/desktop/content/agrc/themes/.svn/text-base/
- WVC Reporter Code/WVC Reporter/desktop/content/agrc/themes/.svn/tmp/
- WVC Reporter Code/WVC Reporter/desktop/content/agrc/themes/.svn/tmp/prop-base/
- WVC Reporter Code/WVC Reporter/desktop/content/agrc/themes/.svn/tmp/props/
- WVC Reporter Code/WVC Reporter/desktop/content/agrc/themes/.svn/tmp/text-base/
- WVC Reporter Code/WVC Reporter/desktop/content/agrc/themes/standard/
- WVC Reporter Code/WVC Reporter/desktop/content/agrc/themes/standard/.svn/
- WVC Reporter Code/WVC Reporter/desktop/content/agrc/themes/standard/.svn/all-wcprops
- WVC Reporter Code/WVC Reporter/desktop/content/agrc/themes/standard/.svn/entries
- WVC Reporter Code/WVC Reporter/desktop/content/agrc/themes/standard/.svn/prop-base/
- WVC Reporter Code/WVC Reporter/desktop/content/agrc/themes/standard/.svn/props/
- WVC Reporter Code/WVC Reporter/desktop/content/agrc/themes/standard/.svn/text-base/
- WVC Reporter Code/WVC Reporter/desktop/content/agrc/themes/standard/.svn/text-base/agrc.css.svn-base
- WVC Reporter Code/WVC Reporter/desktop/content/agrc/themes/standard/.svn/tmp/
- WVC Reporter Code/WVC Reporter/desktop/content/agrc/themes/standard/.svn/tmp/prop-base/
- WVC Reporter Code/WVC Reporter/desktop/content/agrc/themes/standard/.svn/tmp/props/
- WVC Reporter Code/WVC Reporter/desktop/content/agrc/themes/standard/.svn/tmp/text-base/
- WVC Reporter Code/WVC Reporter/desktop/content/agrc/themes/standard/agrc.css
- WVC Reporter Code/WVC Reporter/desktop/content/agrc/themes/standard/images/
- WVC Reporter Code/WVC Reporter/desktop/content/agrc/themes/standard/images/.svn/
- WVC Reporter Code/WVC Reporter/desktop/content/agrc/themes/standard/images/.svn/all-wcprops
- WVC Reporter Code/WVC Reporter/desktop/content/agrc/themes/standard/images/.svn/entries
- WVC Reporter Code/WVC Reporter/desktop/content/agrc/themes/standard/images/.svn/prop-base/
- WVC Reporter Code/WVC Reporter/desktop/content/agrc/themes/standard/images/.svn/props/
- WVC Reporter Code/WVC Reporter/desktop/content/agrc/themes/standard/images/.svn/text-base/
- WVC Reporter Code/WVC Reporter/desktop/content/agrc/themes/standard/images/.svn/text-base/AGRC_logo.png.svn-base
- WVC Reporter Code/WVC Reporter/desktop/content/agrc/themes/standard/images/.svn/text-base/agrc_map_logo_small.png.svn-base
- WVC Reporter Code/WVC Reporter/desktop/content/agrc/themes/standard/images/.svn/text-base/background_v-1.png.svn-base
- WVC Reporter Code/WVC Reporter/desktop/content/agrc/themes/standard/images/.svn/text-base/BaseMapSelectorSprite.png.svn-base
- WVC Reporter Code/WVC Reporter/desktop/content/agrc/themes/standard/images/.svn/text-base/busy.gif.svn-base
- WVC Reporter Code/WVC Reporter/desktop/content/agrc/themes/standard/images/.svn/text-base/BusyBar.gif.svn-base
- WVC Reporter Code/WVC Reporter/desktop/content/agrc/themes/standard/images/.svn/text-base/homescreen.gif.svn-base
- WVC Reporter Code/WVC Reporter/desktop/content/agrc/themes/standard/images/.svn/text-base/loader.gif.svn-base
- WVC Reporter Code/WVC Reporter/desktop/content/agrc/themes/standard/images/.svn/text-base/loader_MAP.gif.svn-base
- WVC Reporter Code/WVC Reporter/desktop/content/agrc/themes/standard/images/.svn/text-base/nav_fullextent.png.svn-base
- WVC Reporter Code/WVC Reporter/desktop/content/agrc/themes/standard/images/.svn/text-base/nav_previous.png.svn-base
- WVC Reporter Code/WVC Reporter/desktop/content/agrc/themes/standard/images/.svn/text-base/ok.png.svn-base
- WVC Reporter Code/WVC Reporter/desktop/content/agrc/themes/standard/images/.svn/text-base/search_icon.png.svn-base
- WVC Reporter Code/WVC Reporter/desktop/content/agrc/themes/standard/images/.svn/text-base/startup.png.svn-base
- WVC Reporter Code/WVC Reporter/desktop/content/agrc/themes/standard/images/.svn/text-base/tabClose.png.svn-base
- WVC Reporter Code/WVC Reporter/desktop/content/agrc/themes/standard/images/.svn/text-base/titleBar.png.svn-base
- WVC Reporter Code/WVC Reporter/desktop/content/agrc/themes/standard/images/.svn/text-base/topgradient-gray.jpg.svn-base
- WVC Reporter Code/WVC Reporter/desktop/content/agrc/themes/standard/images/.svn/text-base/warn.png.svn-base
- WVC Reporter Code/WVC Reporter/desktop/content/agrc/themes/standard/images/.svn/tmp/
- WVC Reporter Code/WVC Reporter/desktop/content/agrc/themes/standard/images/.svn/tmp/prop-base/
- WVC Reporter Code/WVC Reporter/desktop/content/agrc/themes/standard/images/.svn/tmp/props/
- WVC Reporter Code/WVC Reporter/desktop/content/agrc/themes/standard/images/.svn/tmp/text-base/
- WVC Reporter Code/WVC Reporter/desktop/content/agrc/themes/standard/images/AGRC_logo.png
- WVC Reporter Code/WVC Reporter/desktop/content/agrc/themes/standard/images/agrc_map_logo_small.png
- WVC Reporter Code/WVC Reporter/desktop/content/agrc/themes/standard/images/background_v-1.png
- WVC Reporter Code/WVC Reporter/desktop/content/agrc/themes/standard/images/BaseMapSelectorSprite.png
- WVC Reporter Code/WVC Reporter/desktop/content/agrc/themes/standard/images/busy.gif
- WVC Reporter Code/WVC Reporter/desktop/content/agrc/themes/standard/images/BusyBar.gif
- WVC Reporter Code/WVC Reporter/desktop/content/agrc/themes/standard/images/homescreen.gif
- WVC Reporter Code/WVC Reporter/desktop/content/agrc/themes/standard/images/loader.gif
- WVC Reporter Code/WVC Reporter/desktop/content/agrc/themes/standard/images/loader_MAP.gif
- WVC Reporter Code/WVC Reporter/desktop/content/agrc/themes/standard/images/nav_fullextent.png
- WVC Reporter Code/WVC Reporter/desktop/content/agrc/themes/standard/images/nav_previous.png
- WVC Reporter Code/WVC Reporter/desktop/content/agrc/themes/standard/images/ok.png
- WVC Reporter Code/WVC Reporter/desktop/content/agrc/themes/standard/images/search_icon.png
- WVC Reporter Code/WVC Reporter/desktop/content/agrc/themes/standard/images/startup.png
- WVC Reporter Code/WVC Reporter/desktop/content/agrc/themes/standard/images/tabClose.png
- WVC Reporter Code/WVC Reporter/desktop/content/agrc/themes/standard/images/titleBar.png
- WVC Reporter Code/WVC Reporter/desktop/content/agrc/themes/standard/images/topgradient-gray.jpg
- WVC Reporter Code/WVC Reporter/desktop/content/agrc/themes/standard/images/warn.png
- WVC Reporter Code/WVC Reporter/desktop/content/agrc/themes/standard/layer/
- WVC Reporter Code/WVC Reporter/desktop/content/agrc/themes/standard/layer/.svn/
- WVC Reporter Code/WVC Reporter/desktop/content/agrc/themes/standard/layer/.svn/all-wcprops
- WVC Reporter Code/WVC Reporter/desktop/content/agrc/themes/standard/layer/.svn/entries
- WVC Reporter Code/WVC Reporter/desktop/content/agrc/themes/standard/layer/.svn/prop-base/
- WVC Reporter Code/WVC Reporter/desktop/content/agrc/themes/standard/layer/.svn/props/
- WVC Reporter Code/WVC Reporter/desktop/content/agrc/themes/standard/layer/.svn/text-base/
- WVC Reporter Code/WVC Reporter/desktop/content/agrc/themes/standard/layer/.svn/text-base/LayerList.css.svn-base
- WVC Reporter Code/WVC Reporter/desktop/content/agrc/themes/standard/layer/.svn/text-base/OpacitySlider.css.svn-base
- WVC Reporter Code/WVC Reporter/desktop/content/agrc/themes/standard/layer/.svn/tmp/
- WVC Reporter Code/WVC Reporter/desktop/content/agrc/themes/standard/layer/.svn/tmp/prop-base/
- WVC Reporter Code/WVC Reporter/desktop/content/agrc/themes/standard/layer/.svn/tmp/props/
- WVC Reporter Code/WVC Reporter/desktop/content/agrc/themes/standard/layer/.svn/tmp/text-base/
- WVC Reporter Code/WVC Reporter/desktop/content/agrc/themes/standard/layer/LayerList.css
- WVC Reporter Code/WVC Reporter/desktop/content/agrc/themes/standard/layer/OpacitySlider.css
- WVC Reporter Code/WVC Reporter/desktop/content/agrc/themes/standard/locate/
- WVC Reporter Code/WVC Reporter/desktop/content/agrc/themes/standard/locate/.svn/
- WVC Reporter Code/WVC Reporter/desktop/content/agrc/themes/standard/locate/.svn/all-wcprops
- WVC Reporter Code/WVC Reporter/desktop/content/agrc/themes/standard/locate/.svn/entries
- WVC Reporter Code/WVC Reporter/desktop/content/agrc/themes/standard/locate/.svn/prop-base/
- WVC Reporter Code/WVC Reporter/desktop/content/agrc/themes/standard/locate/.svn/props/
- WVC Reporter Code/WVC Reporter/desktop/content/agrc/themes/standard/locate/.svn/text-base/
- WVC Reporter Code/WVC Reporter/desktop/content/agrc/themes/standard/locate/.svn/text-base/FindAddress.css.svn-base
- WVC Reporter Code/WVC Reporter/desktop/content/agrc/themes/standard/locate/.svn/text-base/FindGeneric.css.svn-base
- WVC Reporter Code/WVC Reporter/desktop/content/agrc/themes/standard/locate/.svn/text-base/FindGNIS.css.svn-base
- WVC Reporter Code/WVC Reporter/desktop/content/agrc/themes/standard/locate/.svn/text-base/FindRouteMilepost.css.svn-base
- WVC Reporter Code/WVC Reporter/desktop/content/agrc/themes/standard/locate/.svn/text-base/MagicZoom.css.svn-base
- WVC Reporter Code/WVC Reporter/desktop/content/agrc/themes/standard/locate/.svn/text-base/TRSsearch.css.svn-base
- WVC Reporter Code/WVC Reporter/desktop/content/agrc/themes/standard/locate/.svn/text-base/ZoomToCoords.css.svn-base
- WVC Reporter Code/WVC Reporter/desktop/content/agrc/themes/standard/locate/.svn/tmp/
- WVC Reporter Code/WVC Reporter/desktop/content/agrc/themes/standard/locate/.svn/tmp/prop-base/
- WVC Reporter Code/WVC Reporter/desktop/content/agrc/themes/standard/locate/.svn/tmp/props/
- WVC Reporter Code/WVC Reporter/desktop/content/agrc/themes/standard/locate/.svn/tmp/text-base/
- WVC Reporter Code/WVC Reporter/desktop/content/agrc/themes/standard/locate/FindAddress.css
- WVC Reporter Code/WVC Reporter/desktop/content/agrc/themes/standard/locate/FindGeneric.css
- WVC Reporter Code/WVC Reporter/desktop/content/agrc/themes/standard/locate/FindGNIS.css
- WVC Reporter Code/WVC Reporter/desktop/content/agrc/themes/standard/locate/FindRouteMilepost.css
- WVC Reporter Code/WVC Reporter/desktop/content/agrc/themes/standard/locate/MagicZoom.css
- WVC Reporter Code/WVC Reporter/desktop/content/agrc/themes/standard/locate/TRSsearch.css
- WVC Reporter Code/WVC Reporter/desktop/content/agrc/themes/standard/locate/ZoomToCoords.css
- WVC Reporter Code/WVC Reporter/desktop/content/agrc/themes/standard/map/
- WVC Reporter Code/WVC Reporter/desktop/content/agrc/themes/standard/map/.svn/
- WVC Reporter Code/WVC Reporter/desktop/content/agrc/themes/standard/map/.svn/all-wcprops
- WVC Reporter Code/WVC Reporter/desktop/content/agrc/themes/standard/map/.svn/entries
- WVC Reporter Code/WVC Reporter/desktop/content/agrc/themes/standard/map/.svn/prop-base/
- WVC Reporter Code/WVC Reporter/desktop/content/agrc/themes/standard/map/.svn/props/
- WVC Reporter Code/WVC Reporter/desktop/content/agrc/themes/standard/map/.svn/text-base/
- WVC Reporter Code/WVC Reporter/desktop/content/agrc/themes/standard/map/.svn/text-base/BaseMap.css.svn-base
- WVC Reporter Code/WVC Reporter/desktop/content/agrc/themes/standard/map/.svn/text-base/BaseMapSelector.css.svn-base
- WVC Reporter Code/WVC Reporter/desktop/content/agrc/themes/standard/map/.svn/text-base/EmbeddedMap.css.svn-base
- WVC Reporter Code/WVC Reporter/desktop/content/agrc/themes/standard/map/.svn/tmp/
- WVC Reporter Code/WVC Reporter/desktop/content/agrc/themes/standard/map/.svn/tmp/prop-base/
- WVC Reporter Code/WVC Reporter/desktop/content/agrc/themes/standard/map/.svn/tmp/props/
- WVC Reporter Code/WVC Reporter/desktop/content/agrc/themes/standard/map/.svn/tmp/text-base/
- WVC Reporter Code/WVC Reporter/desktop/content/agrc/themes/standard/map/BaseMap.css
- WVC Reporter Code/WVC Reporter/desktop/content/agrc/themes/standard/map/BaseMapSelector.css
- WVC Reporter Code/WVC Reporter/desktop/content/agrc/themes/standard/map/EmbeddedMap.css
- WVC Reporter Code/WVC Reporter/desktop/content/agrc/widgets/
- WVC Reporter Code/WVC Reporter/desktop/content/agrc/widgets/.svn/
- WVC Reporter Code/WVC Reporter/desktop/content/agrc/widgets/.svn/all-wcprops
- WVC Reporter Code/WVC Reporter/desktop/content/agrc/widgets/.svn/entries
- WVC Reporter Code/WVC Reporter/desktop/content/agrc/widgets/.svn/prop-base/
- WVC Reporter Code/WVC Reporter/desktop/content/agrc/widgets/.svn/props/
- WVC Reporter Code/WVC Reporter/desktop/content/agrc/widgets/.svn/text-base/
- WVC Reporter Code/WVC Reporter/desktop/content/agrc/widgets/.svn/text-base/AllWidgets.js.svn-base
- WVC Reporter Code/WVC Reporter/desktop/content/agrc/widgets/.svn/tmp/
- WVC Reporter Code/WVC Reporter/desktop/content/agrc/widgets/.svn/tmp/prop-base/
- WVC Reporter Code/WVC Reporter/desktop/content/agrc/widgets/.svn/tmp/props/
- WVC Reporter Code/WVC Reporter/desktop/content/agrc/widgets/.svn/tmp/text-base/
- WVC Reporter Code/WVC Reporter/desktop/content/agrc/widgets/AllWidgets.js
- WVC Reporter Code/WVC Reporter/desktop/content/agrc/widgets/layer/
- WVC Reporter Code/WVC Reporter/desktop/content/agrc/widgets/layer/.svn/
- WVC Reporter Code/WVC Reporter/desktop/content/agrc/widgets/layer/.svn/all-wcprops
- WVC Reporter Code/WVC Reporter/desktop/content/agrc/widgets/layer/.svn/entries
- WVC Reporter Code/WVC Reporter/desktop/content/agrc/widgets/layer/.svn/prop-base/
- WVC Reporter Code/WVC Reporter/desktop/content/agrc/widgets/layer/.svn/props/
- WVC Reporter Code/WVC Reporter/desktop/content/agrc/widgets/layer/.svn/text-base/
- WVC Reporter Code/WVC Reporter/desktop/content/agrc/widgets/layer/.svn/text-base/_CheckBoxTreeNode.js.svn-base
- WVC Reporter Code/WVC Reporter/desktop/content/agrc/widgets/layer/.svn/text-base/_LayerList.js.svn-base
- WVC Reporter Code/WVC Reporter/desktop/content/agrc/widgets/layer/.svn/text-base/CheckBoxTree.js.svn-base
- WVC Reporter Code/WVC Reporter/desktop/content/agrc/widgets/layer/.svn/text-base/LayerList.js.svn-base
- WVC Reporter Code/WVC Reporter/desktop/content/agrc/widgets/layer/.svn/text-base/OpacitySlider.js.svn-base
- WVC Reporter Code/WVC Reporter/desktop/content/agrc/widgets/layer/.svn/tmp/
- WVC Reporter Code/WVC Reporter/desktop/content/agrc/widgets/layer/.svn/tmp/prop-base/
- WVC Reporter Code/WVC Reporter/desktop/content/agrc/widgets/layer/.svn/tmp/props/
- WVC Reporter Code/WVC Reporter/desktop/content/agrc/widgets/layer/.svn/tmp/text-base/
- WVC Reporter Code/WVC Reporter/desktop/content/agrc/widgets/layer/_CheckBoxTreeNode.js
- WVC Reporter Code/WVC Reporter/desktop/content/agrc/widgets/layer/_LayerList.js
- WVC Reporter Code/WVC Reporter/desktop/content/agrc/widgets/layer/CheckBoxTree.js
- WVC Reporter Code/WVC Reporter/desktop/content/agrc/widgets/layer/LayerList.js
- WVC Reporter Code/WVC Reporter/desktop/content/agrc/widgets/layer/OpacitySlider.js
[truncated: 2,089 more entries]
