# Supplementary material for: Monitoring Wildlife-Vehicle Collisions in the Information Age: How Smartphones Can Improve Data Collection
Source: PLoS One. 2014 Jun 4;9(6):e98613. doi: 10.1371/journal.pone.0098613 (PMC4045807; doi:10.1371/journal.pone.0098613)
Supplement: Appendix S1 — WVC Reporter programming code. (ZIP) [file pone.0098613.s001.zip › WVC Reporter Code/WVC Reporter/desktop/content/agrc/modules/tests/data/featureServiceResponse.json]

{
    "currentVersion": 10.11,
    "id": 0,
    "name": "Stations",
    "type": "Feature Layer",
    "description": "",
    "copyrightText": "",
    "defaultVisibility": true,
    "editFieldsInfo": null,
    "ownershipBasedAccessControlForFeatures": null,
    "syncCanReturnChanges": false,
    "relationships": [{
        "id": 0,
        "name": "SamplingEvents",
        "relatedTableId": 1,
        "cardinality": "esriRelCardinalityOneToMany",
        "role": "esriRelRoleOrigin",
        "keyField": "STATION_ID",
        "composite": false
    }],
    "isDataVersioned": true,
    "supportsRollbackOnFailureParameter": false,
    "supportsStatistics": true,
    "supportsAdvancedQueries": true,
    "geometryType": "esriGeometryPoint",
    "minScale": 0,
    "maxScale": 0,
    "extent": {
        "xmin": 287867.4073000001,
        "ymin": 4383142.4363,
        "xmax": 482259.80599999987,
        "ymax": 4609273.9177,
        "spatialReference": {
            "wkid": 26912,
            "latestWkid": 26912
        }
    },
    "drawingInfo": {
        "renderer": {
            "type": "simple",
            "symbol": {
                "type": "esriSMS",
                "style": "esriSMSCircle",
                "color": [133, 0, 11, 255],
                "size": 4,
                "angle": 0,
                "xoffset": 0,
                "yoffset": 0,
                "outline": {
                    "color": [0, 0, 0, 255],
                    "width": 1
                }
            },
            "label": "",
            "description": ""
        },
        "transparency": 0,
        "labelingInfo": null
    },
    "hasM": false,
    "hasZ": false,
    "allowGeometryUpdates": true,
    "hasAttachments": false,
    "htmlPopupType": "esriServerHTMLPopupTypeAsHTMLText",
    "objectIdField": "OBJECTID",
    "globalIdField": "",
    "displayField": "NAME",
    "typeIdField": "",
    "fields": [{
        "name": "OBJECTID",
        "type": "esriFieldTypeOID",
        "alias": "OBJECTID",
        "domain": null,
        "editable": false,
        "nullable": false
    }, {
        "name": "NAME",
        "type": "esriFieldTypeString",
        "alias": "Station Name",
        "domain": null,
        "editable": true,
        "nullable": true,
        "length": 50
    }, {
        "name": "STATION_ID",
        "type": "esriFieldTypeGUID",
        "alias": "Station ID",
        "domain": null,
        "editable": true,
        "nullable": true,
        "length": 38
    }, {
        "name": "STREAM_TYPE",
        "type": "esriFieldTypeString",
        "alias": "Stream Type",
        "domain": {
            "type": "codedValue",
            "name": "stream_types",
            "codedValues": [{
                "name": "Coldwater river",
                "code": "cr"
            }, {
                "name": "Wadeable coldwater stream",
                "code": "wcs"
            }, {
                "name": "Wadeable warmwater stream",
                "code": "wws"
            }, {
                "name": "Warmwater river",
                "code": "wr"
            }, {
                "name": "Large warmwater lentic",
                "code": "lwl"
            }, {
                "name": "Large coldwater lentic",
                "code": "lcl"
            }, {
                "name": "Small coldwater lentic",
                "code": "scl"
            }, {
                "name": "Large two-story lentic",
                "code": "ltl"
            }, {
                "name": "Small two-story lentic",
                "code": "stl"
            }]
        },
        "editable": true,
        "nullable": true,
        "length": 5
    }, {
        "name": "WATERBODY_ID",
        "type": "esriFieldTypeString",
        "alias": "WATERBODY_ID",
        "domain": null,
        "editable": true,
        "nullable": true,
        "length": 25
    }, {
        "name": "REACHCODE",
        "type": "esriFieldTypeString",
        "alias": "REACHCODE",
        "domain": null,
        "editable": true,
        "nullable": true,
        "length": 14
    }],
    "types": [],
    "templates": [{
        "name": "Stations",
        "description": "",
        "prototype": {
            "attributes": {
                "REACHCODE": null,
                "NAME": null,
                "STATION_ID": null,
                "STREAM_TYPE": null,
                "WATERBODY_ID": null
            }
        },
        "drawingTool": "esriFeatureEditToolPoint"
    }],
    "maxRecordCount": 1000,
    "supportedQueryFormats": "JSON, AMF",
    "capabilities": "Create,Delete,Query,Update,Uploads,Editing"
}
