# Supplementary material for: Monitoring Wildlife-Vehicle Collisions in the Information Age: How Smartphones Can Improve Data Collection
Source: PLoS One. 2014 Jun 4;9(6):e98613. doi: 10.1371/journal.pone.0098613 (PMC4045807; doi:10.1371/journal.pone.0098613)
Supplement: Appendix S1 — WVC Reporter programming code. (ZIP) [file pone.0098613.s001.zip › WVC Reporter Code/WVC Reporter/desktop/content/agrc/modules/tests/jasmine-1.0.1/jasmine.css]

body {
  font-family: "Helvetica Neue Light", "Lucida Grande", "Calibri", "Arial", sans-serif;
}


.jasmine_reporter a:visited, .jasmine_reporter a {
  color: #303; 
}

.jasmine_reporter a:hover, .jasmine_reporter a:active {
  color: blue; 
}

.run_spec {
  float:right;
  padding-right: 5px;
  font-size: .8em;
  text-decoration: none;
}

.jasmine_reporter {
  margin: 0 5px;
}

.banner {
  color: #303;
  background-color: #fef;
  padding: 5px;
}

.logo {
  float: left;
  font-size: 1.1em;
  padding-left: 5px;
}

.logo .version {
  font-size: .6em;
  padding-left: 1em;
}

.runner.running {
  background-color: yellow;
}


.options {
  text-align: right;
  font-size: .8em;
}


.suite {
  border: 1px outset gray;
  margin: 5px 0;
  padding-left: 1em;
}

.suite .suite {
  margin: 5px; 
}

.suite.passed {
  background-color: #dfd;
}

.suite.failed {
  background-color: #fdd;
}

.spec {
  margin: 5px;
  padding-left: 1em;
  clear: both;
}

.spec.failed, .spec.passed, .spec.skipped {
  padding-bottom: 5px;
  border: 1px solid gray;
}

.spec.failed {
  background-color: #fbb;
  border-color: red;
}

.spec.passed {
  background-color: #bfb;
  border-color: green;
}

.spec.skipped {
  background-color: #bbb;
}

.messages {
  border-left: 1px dashed gray;
  padding-left: 1em;
  padding-right: 1em;
}

.passed {
  background-color: #cfc;
  display: none;
}

.failed {
  background-color: #fbb;
}

.skipped {
  color: #777;
  background-color: #eee;
  display: none;
}


/*.resultMessage {*/
  /*white-space: pre;*/
/*}*/

.resultMessage span.result {
  display: block;
  line-height: 2em;
  color: black;
}

.resultMessage .mismatch {
  color: black;
}

.stackTrace {
  white-space: pre;
  font-size: .8em;
  margin-left: 10px;
  max-height: 5em;
  overflow: auto;
  border: 1px inset red;
  padding: 1em;
  background: #eef;
}

.finished-at {
  padding-left: 1em;
  font-size: .6em;
}

.show-passed .passed,
.show-skipped .skipped {
  display: block;
}


#jasmine_content {
  position:fixed;
  right: 100%;
}

.runner {
  border: 1px solid gray;
  display: block;
  margin: 5px 0;
  padding: 2px 0 2px 10px;
}
