# Supplementary material for: Monitoring Wildlife-Vehicle Collisions in the Information Age: How Smartphones Can Improve Data Collection
Source: PLoS One. 2014 Jun 4;9(6):e98613. doi: 10.1371/journal.pone.0098613 (PMC4045807; doi:10.1371/journal.pone.0098613)
Supplement: Appendix S1 — WVC Reporter programming code. (ZIP) [file pone.0098613.s001.zip › WVC Reporter Code/WVC Reporter/desktop/content/agrc/modules/tests/spec/HelperFunctionsSpec.js]

describe("HelperFunctions", function(){
    it("should return the value of the selected radio button", function(){
        var value = agrc.modules.HelperFunctions.getSelectedRadioValue("test1");
        expect(value).toEqual('1');
    });
    it("should return undefined when there is no radio button selected", function(){
        var value = agrc.modules.HelperFunctions.getSelectedRadioValue("test2");
        expect(value).toEqual(undefined);
    });
});
