# Supplementary material for: Monitoring Wildlife-Vehicle Collisions in the Information Age: How Smartphones Can Improve Data Collection
Source: PLoS One. 2014 Jun 4;9(6):e98613. doi: 10.1371/journal.pone.0098613 (PMC4045807; doi:10.1371/journal.pone.0098613)
Supplement: Appendix S1 — WVC Reporter programming code. (ZIP) [file pone.0098613.s001.zip › WVC Reporter Code/WVC Reporter/desktop/content/agrc/modules/Validation.js]

/*global dojo, agrc, console, dojox*/
dojo.provide("agrc.modules.Validation");

dojo.require('dojox.validate.us');
dojo.require('dojox.validate.web');
dojo.require('dojox.validate._base');

agrc.modules.Validation.IsValidPhoneNumber = function (value) {
    return value === "" ? true : dojox.validate.us.isPhoneNumber(value);
};

agrc.modules.Validation.IsValidEmail = function (value) {
    return value === "" ? true : dojox.validate.isEmailAddress(value);
};

agrc.modules.Validation.IsWholeNumberPercentage = function (value) {
    var flags = {
        format: [
			"#",
			"##",
			"100"
		]
    };
    return value === "" ? true : dojox.validate.isNumberFormat(value, flags);
};

agrc.modules.Validation.IsValidCircleAngle = function (value) {
    console.log("agrc.modules.Validation.IsValidCircleAngle::" + value);
    var flags = {
        format: [
			"#",
			"##",
			"360"
		]
    };
    return value === "" ? true : dojox.validate.isNumberFormat(value, flags);
};
