# Supplementary material for: Monitoring Wildlife-Vehicle Collisions in the Information Age: How Smartphones Can Improve Data Collection
Source: PLoS One. 2014 Jun 4;9(6):e98613. doi: 10.1371/journal.pone.0098613 (PMC4045807; doi:10.1371/journal.pone.0098613)
Supplement: Appendix S1 — WVC Reporter programming code. (ZIP) [file pone.0098613.s001.zip › WVC Reporter Code/WVC Reporter/desktop/content/agrc/README.md]

# Welcome to the AGRC Dojo Widgets API Console
<h3>Using Our Widgets</h3>
You can use our widgets just like any other 
<a href='http://dojotoolkit.org/reference-guide/dijit/info.html#dijit-info' target='_blank'>Dojo widget</a>. 
Just be sure to set your 
<a href='http://dojotoolkit.org/reference-guide/1.6/djConfig.html#finding-resources-in-non-standard-locations' target='_blank'>modulePaths</a> 
property on djConfig so that Dojo knows where to look. Since most of our widgets are built on 
<a href='http://help.arcgis.com/en/webapi/javascript/arcgis/index.html'>ESRI's ArcGIS API for JavaScript</a>, you'll have to load their api as well. See below for an example:
<pre>
&lt;!-- JAVASCRIPT --&gt;
&lt;script type='text/javascript'&gt;
	djConfig={
		isDebug: true,
		debugAtAllCosts: true,
		
		// this is where you tell dojo where to find the agrc widgets
		modulePaths: {
			'agrc': 'http://mapserv.utah.gov/cdn/dojo/agrc/1.0RC1/agrc'
		}
	};
&lt;/script&gt;

&lt;!-- esri javascript api (includes dojo) --&gt;
&lt;script type='text/javascript' src='http://serverapi.arcgisonline.com/jsapi/arcgis/?v=2.2'&gt;&lt;/script&gt;

&lt;script type='text/javascript'&gt;
	// you require agrc widgets just like any other dojo widget
	dojo.require('agrc.widgets.map.BaseMap');
	...
&lt;/script&gt;
</pre>  

<h3>Browser Compatibility</h3>
<p>Our widgets are built on <a
	href='http://help.arcgis.com/en/webapi/javascript/arcgis/index.html'>ESRI's
ArcGIS API for JavaScript</a>. We  <a
	href='http://resources.arcgis.com/content/webapis/2.0/system-requirements'>support the same browsers that they
do</a>.
