# Supplementary material for: Monitoring Wildlife-Vehicle Collisions in the Information Age: How Smartphones Can Improve Data Collection
Source: PLoS One. 2014 Jun 4;9(6):e98613. doi: 10.1371/journal.pone.0098613 (PMC4045807; doi:10.1371/journal.pone.0098613)
Supplement: Appendix S1 — WVC Reporter programming code. (ZIP) [file pone.0098613.s001.zip › WVC Reporter Code/WVC Reporter/desktop/content/agrc/themes/standard/layer/OpacitySlider.css]

.opacity-slider {
	
}
.opacity-slider .slider-container {
	height: 30px;
	float: none;
}
.opacity-slider .legend {
	height: 19px;
    width: 70px;
	float: left;
	margin-top: 6px;
	margin-left: 2px;
	background-color: black;
	display: none;
}
.opacity-slider .left-label {
	float: left;
}
.opacity-slider .right-label {
	float: right;
}
.opacity-slider .slider-label {
	margin: 3px 5px;
	font-size: 9px;
	color: gray;
}
.opacity-slider .slider {
	margin-top: 6px;
}
.tundra .opacity-slider .slider-label {
	font-size: 11px !important;
}
