# Supplementary material for: Monitoring Wildlife-Vehicle Collisions in the Information Age: How Smartphones Can Improve Data Collection
Source: PLoS One. 2014 Jun 4;9(6):e98613. doi: 10.1371/journal.pone.0098613 (PMC4045807; doi:10.1371/journal.pone.0098613)
Supplement: Appendix S1 — WVC Reporter programming code. (ZIP) [file pone.0098613.s001.zip › WVC Reporter Code/WVC Reporter/desktop/content/agrc/themes/standard/locate/MagicZoom.css]

.magic-zoom {
	padding: 5px;
	position: absolute;
	top: 0px;
	right: 0px;
	z-index: 25;
	width: 200px;
	height: 24px;
}
.magic-zoom .search-img {
	background: url('../images/search_icon.png') no-repeat scroll 0 0 transparent;
	position: absolute;
	right: 9px;
	top: 9px;
	width: 16px;
	height: 16px;
}
.magic-zoom .text-box {
	font-size: 14px;
	float: left;
	width: 198px;
	height: 22px;
}
.magic-zoom .matches-table {
	border: 1px solid #8BA0BD;
	width: 200px;
	background-color: white;
	font-size: 12px;
	display: none;
	float: left;
	z-index: 99;
	position: absolute;
	top: 28px;
}
.magic-zoom .matches-table td {
	padding: 2px;
	border: solid 1px white;
}
.magic-zoom .matches-table td:hover {
	background-color: #D7E7F4;
	cursor: pointer;
}
.magic-zoom .matches-table .highlighted-row {
    background-color: #D7E7F4;
}
.magic-zoom .shadow {	
	-moz-box-shadow: 0 1px 1px rgba(0, 0, 0, 0.15);
}
.magic-zoom .hidden-cell {
	display: none;
}
.magic-zoom .selected-cell {
    background-color: #D7E7F4;
}

/* dojo hacks */
.magic-zoom INPUT {
	font-family: Verdana, Arial, Helvetica, sans-serif !important;
	font-size: 13px !important;
}
