# Supplementary material for: Monitoring Wildlife-Vehicle Collisions in the Information Age: How Smartphones Can Improve Data Collection
Source: PLoS One. 2014 Jun 4;9(6):e98613. doi: 10.1371/journal.pone.0098613 (PMC4045807; doi:10.1371/journal.pone.0098613)
Supplement: Appendix S1 — WVC Reporter programming code. (ZIP) [file pone.0098613.s001.zip › WVC Reporter Code/WVC Reporter/desktop/content/agrc/themes/standard/locate/TRSsearch.css]

.trssearch {
	padding: 4px;
	width: 100px;
}
.trssearch table {
	border-collapse: collapse;
}
.trssearch td {
	padding-top: 0;
	padding-bottom: 2px;
}
.trssearch .optional-msg {
	font-size: small;
	color: #646464;
	float: right;
	margin: -4px 5px 0 0;
}
.trssearch .dijitRadio {
	margin-bottom: 3px;
}
.trssearch .zoom-button-sizer {
	width: 72px;
}
