# Supplementary material for: Monitoring Wildlife-Vehicle Collisions in the Information Age: How Smartphones Can Improve Data Collection
Source: PLoS One. 2014 Jun 4;9(6):e98613. doi: 10.1371/journal.pone.0098613 (PMC4045807; doi:10.1371/journal.pone.0098613)
Supplement: Appendix S1 — WVC Reporter programming code. (ZIP) [file pone.0098613.s001.zip › WVC Reporter Code/WVC Reporter/desktop/content/agrc/themes/standard/locate/ZoomToCoords.css]

.zoomtocoords .label-cell {
    text-align: right;
}
.zoomtocoords .text-box-cell {
    width: 100%;
}
.zoomtocoords .text-box {
	height: 100%;
	padding: 4px 2px;
}
.zoomtocoords .full-width {
	width: 97%;
}
.zoomtocoords .zoom-button {
	margin: 1px 4px 5px;
	float: right;
}
.zoomtocoords .zoom-button-inner {
	width: 90px;
}
.zoomtocoords fieldset {
	padding-top: 0px;
	padding-bottom: 0px;
}
.zoomtocoords .dijitContentPane {
	padding: 0px;
}
.zoomtocoords .small-box {
	width: 55px;
}
.zoomtocoords .inner-table {
	margin: -3px;
}
.zoomtocoords .smaller-box {
	width: 30px;
}

/* dojo hack for IE */
.zoomtocoords .dijitTextBox INPUT {
	font-size: 11px;
	font-family: Verdana, Arial, Helvetica, sans-serif !important;
}
