# Supplementary material for: Monitoring Wildlife-Vehicle Collisions in the Information Age: How Smartphones Can Improve Data Collection
Source: PLoS One. 2014 Jun 4;9(6):e98613. doi: 10.1371/journal.pone.0098613 (PMC4045807; doi:10.1371/journal.pone.0098613)
Supplement: Appendix S1 — WVC Reporter programming code. (ZIP) [file pone.0098613.s001.zip › WVC Reporter Code/WVC Reporter/desktop/content/agrc/themes/standard/map/BaseMapSelector.css]

/*background utah canvas layer in psd*/
.claro .agrc .selectorCanvas, .claro.agrc .selectorCanvas, .agrc .claro .selectorCanvas {
    background: url("../images/BaseMapSelectorSprite.png") no-repeat scroll 0 -429px transparent;
    height: 95px;
    position: absolute;
    width: 78px;
    cursor: pointer;
}
/*glass like stuff and outlines on top of canvas*/
.claro .agrc .selectorLens, .claro.agrc .selectorLens, .agrc .claro .selectorLens {
    background: url("../images/BaseMapSelectorSprite.png") no-repeat scroll 0 -332px transparent;
    height: 86px;
    position: absolute;
    width: 75px;
    z-index: 1;
}
.tundra .agrc .selectorCanvas, .tundra.agrc .selectorCanvas, .agrc .tundra .selectorCanvas{
    background: url("../images/BaseMapSelectorSprite.png") no-repeat scroll -76px -429px transparent;
    height: 95px;
    position: absolute;
    width: 78px;
    cursor: pointer;
}
/*glass like stuff and outlines on top of canvas*/
.tundra .agrc .selectorLens, .tundra.agrc .selectorLens, .agrc .tundra .selectorLens {
    background: url("../images/BaseMapSelectorSprite.png") no-repeat scroll -76px -332px transparent;
    height: 86px;
    position: absolute;
    width: 75px;
    z-index: 1;
}
.agrc .selectorView, .selectorXRay {
    background-color: transparent;
    height: 49px;
    overflow: hidden;
    position: absolute;
    top: 8px;
    width: 65px;
}
.agrc .selectorTheme-Label {
    background-color: transparent;
    border-top: 1px dashed #CCCCCC;
    height: 16px;
    left: 5px;
    margin-left: 5px;
    position: absolute;
    text-align: center;
    top: 61px;
    width: 59px;
    z-index: 32;
    overflow: hidden;
}
.agrc .selectorLabel-Text {
    position: relative;
    top: 2px;
    color: #131313;
    font-family: Verdana,Arial,Helvetica,sans-serif;
    font-size: 8pt;
}
.agrc.BL .selectorMain {
    -moz-user-select: none;
    position: absolute;
    z-index: 30;
    bottom: 0;
    margin: 0;
    padding: 0;
    height: 95px;
    width: 78px;
}
.agrc.TR .selectorMain {
    -moz-user-select: none;
    position: absolute;
    z-index: 30;
    right: 0;
    top: 5px;
    margin: 0;
    padding: 0;
    height: 95px;
    width: 78px;
}
.agrc.TL .selectorMain {
    -moz-user-select: none;
    position: absolute;
    z-index: 30;
    top: 5px;
    margin: 0;
    padding: 0;
    height: 95px;
    width: 78px;
}
.agrc.BR .selectorMain {
    -moz-user-select: none;
    position: absolute;
    z-index: 30;
    right: 0;
    bottom: 0;
    margin: 0;
    padding: 0;
    height: 95px;
    width: 78px;
}
.agrc .selectorContainer {
    height: 95px;
    overflow: hidden;
    width: 78px;
    cursor: pointer;
}
.agrc .Streets {
    background: url("../images/BaseMapSelectorSprite.png") no-repeat scroll 0 -84px transparent !important;
}
.agrc .Topo {
    background: url("../images/BaseMapSelectorSprite.png") no-repeat scroll 0 -18px transparent !important;
}
.agrc .Hillshade {
    background: url("../images/BaseMapSelectorSprite.png") no-repeat scroll 0 -213px transparent !important;
}
.agrc .Imagery {
    background: url("../images/BaseMapSelectorSprite.png") no-repeat scroll 0 -149px transparent !important;
}
.agrc .Hybrid {
    background: url("../images/BaseMapSelectorSprite.png") no-repeat scroll 0 -276px transparent !important;
}
.agrc .custom {
    background: url("../images/BaseMapSelectorSprite.png") no-repeat scroll -76px -276px transparent;
}
.agrc .Terrain {
    background: url("../images/BaseMapSelectorSprite.png") no-repeat scroll -76px -18px transparent !important;
}
.agrc .Lite{
    background: url("../images/BaseMapSelectorSprite.png") no-repeat scroll -76px -84px transparent !important;
}
