# Supplementary material for: Monitoring Wildlife-Vehicle Collisions in the Information Age: How Smartphones Can Improve Data Collection
Source: PLoS One. 2014 Jun 4;9(6):e98613. doi: 10.1371/journal.pone.0098613 (PMC4045807; doi:10.1371/journal.pone.0098613)
Supplement: Appendix S1 — WVC Reporter programming code. (ZIP) [file pone.0098613.s001.zip › WVC Reporter Code/WVC Reporter/desktop/content/agrc/themes/standard/map/EmbeddedMap.css]

@import url('../agrc.css');

.embedded-map {
	border: 1px solid gray;
}
.embedded-map .map-div {
	width: 100%;
	height: 100%;
	margin-top: -1px;
	margin-left: -1px;
}
