# Supplementary material for: Monitoring Wildlife-Vehicle Collisions in the Information Age: How Smartphones Can Improve Data Collection
Source: PLoS One. 2014 Jun 4;9(6):e98613. doi: 10.1371/journal.pone.0098613 (PMC4045807; doi:10.1371/journal.pone.0098613)
Supplement: Appendix S1 — WVC Reporter programming code. (ZIP) [file pone.0098613.s001.zip › WVC Reporter Code/WVC Reporter/desktop/content/agrc/widgets/AllWidgets.js]

dojo.provide('agrc.widgets.AllWidgets');

// layer
dojo.require("agrc.widgets.layer.LayerList");
dojo.require('agrc.widgets.layer.OpacitySlider');

// locate
dojo.require('agrc.widgets.locate.FindAddress');
dojo.require('agrc.widgets.locate.FindGeneric');
dojo.require('agrc.widgets.locate.FindGNIS');
dojo.require('agrc.widgets.locate.MagicZoom');
dojo.require('agrc.widgets.locate.TRSsearch');
dojo.require('agrc.widgets.locate.ZoomToCoords');

// map
dojo.require('agrc.widgets.map.BaseMap');
dojo.require('agrc.widgets.map.BaseMapSelector');
