# Supplementary material for: Monitoring Wildlife-Vehicle Collisions in the Information Age: How Smartphones Can Improve Data Collection
Source: PLoS One. 2014 Jun 4;9(6):e98613. doi: 10.1371/journal.pone.0098613 (PMC4045807; doi:10.1371/journal.pone.0098613)
Supplement: Appendix S1 — WVC Reporter programming code. (ZIP) [file pone.0098613.s001.zip › WVC Reporter Code/WVC Reporter/desktop/content/agrc/widgets/locate/data/townships.json]

{
	identifier: "id",
	label: "township",
	items: [
		{"id":"1", "township":"1N", "meridian":"ub"},
		{"id":"3", "township":"2N", "meridian":"ub"},
		{"id":"5", "township":"3N", "meridian":"ub"},
		{"id":"7", "township":"4N", "meridian":"ub"},
		{"id":"9", "township":"5N", "meridian":"ub"},
		{"id":"2", "township":"1S", "meridian":"ub"},
		{"id":"4", "township":"2S", "meridian":"ub"},
		{"id":"6", "township":"3S", "meridian":"ub"},
		{"id":"8", "township":"4S", "meridian":"ub"},
		{"id":"10", "township":"5S", "meridian":"ub"},
		{"id":"11", "township":"6S", "meridian":"ub"},
		{"id":"12", "township":"7S", "meridian":"ub"},
		{"id":"13", "township":"1N", "meridian":"sl"},
		{"id":"16", "township":"2N", "meridian":"sl"},
		{"id":"18", "township":"3N", "meridian":"sl"},
		{"id":"20", "township":"4N", "meridian":"sl"},
		{"id":"22", "township":"5N", "meridian":"sl"},
		{"id":"24", "township":"6N", "meridian":"sl"},
		{"id":"26", "township":"7N", "meridian":"sl"},
		{"id":"28", "township":"8N", "meridian":"sl"},
		{"id":"30", "township":"9N", "meridian":"sl"},
		{"id":"32", "township":"10N", "meridian":"sl"},
		{"id":"34", "township":"10.5N", "meridian":"sl"},
		{"id":"35", "township":"11N", "meridian":"sl"},
		{"id":"38", "township":"12N", "meridian":"sl"},
		{"id":"40", "township":"13N", "meridian":"sl"},
		{"id":"42", "township":"14N", "meridian":"sl"},
		{"id":"44", "township":"15N", "meridian":"sl"},
		{"id":"14", "township":"1S", "meridian":"sl"},
		{"id":"15", "township":"1.5S", "meridian":"sl"},
		{"id":"17", "township":"2S", "meridian":"sl"},
		{"id":"19", "township":"3S", "meridian":"sl"},
		{"id":"21", "township":"4S", "meridian":"sl"},
		{"id":"23", "township":"5S", "meridian":"sl"},
		{"id":"25", "township":"6S", "meridian":"sl"},
		{"id":"27", "township":"7S", "meridian":"sl"},
		{"id":"29", "township":"8S", "meridian":"sl"},
		{"id":"31", "township":"9S", "meridian":"sl"},
		{"id":"33", "township":"10S", "meridian":"sl"},
		{"id":"36", "township":"11S", "meridian":"sl"},
		{"id":"37", "township":"11.5S", "meridian":"sl"},
		{"id":"39", "township":"12S", "meridian":"sl"},
		{"id":"41", "township":"13S", "meridian":"sl"},
		{"id":"43", "township":"14S", "meridian":"sl"},
		{"id":"45", "township":"15S", "meridian":"sl"},
		{"id":"46", "township":"15.5S", "meridian":"sl"},
		{"id":"47", "township":"16S", "meridian":"sl"},
		{"id":"48", "township":"17S", "meridian":"sl"},
		{"id":"49", "township":"18S", "meridian":"sl"},
		{"id":"50", "township":"19S", "meridian":"sl"},
		{"id":"51", "township":"19.5S", "meridian":"sl"},
		{"id":"52", "township":"20S", "meridian":"sl"},
		{"id":"53", "township":"20.5S", "meridian":"sl"},
		{"id":"54", "township":"21S", "meridian":"sl"},
		{"id":"55", "township":"22S", "meridian":"sl"},
		{"id":"56", "township":"23S", "meridian":"sl"},
		{"id":"57", "township":"24S", "meridian":"sl"},
		{"id":"58", "township":"25S", "meridian":"sl"},
		{"id":"59", "township":"26S", "meridian":"sl"},
		{"id":"60", "township":"27S", "meridian":"sl"},
		{"id":"61", "township":"28S", "meridian":"sl"},
		{"id":"62", "township":"28.5S", "meridian":"sl"},
		{"id":"63", "township":"29S", "meridian":"sl"},
		{"id":"64", "township":"29.5S", "meridian":"sl"},
		{"id":"65", "township":"30S", "meridian":"sl"},
		{"id":"66", "township":"30.5S", "meridian":"sl"},
		{"id":"67", "township":"31S", "meridian":"sl"},
		{"id":"68", "township":"32S", "meridian":"sl"},
		{"id":"69", "township":"32.5S", "meridian":"sl"},
		{"id":"70", "township":"33S", "meridian":"sl"},
		{"id":"71", "township":"34S", "meridian":"sl"},
		{"id":"72", "township":"35S", "meridian":"sl"},
		{"id":"73", "township":"35.5S", "meridian":"sl"},
		{"id":"74", "township":"36S", "meridian":"sl"},
		{"id":"75", "township":"37S", "meridian":"sl"},
		{"id":"76", "township":"37.5S", "meridian":"sl"},
		{"id":"77", "township":"38S", "meridian":"sl"},
		{"id":"78", "township":"38.5S", "meridian":"sl"},
		{"id":"79", "township":"39S", "meridian":"sl"},
		{"id":"80", "township":"40S", "meridian":"sl"},
		{"id":"81", "township":"40.5S", "meridian":"sl"},
		{"id":"82", "township":"41S", "meridian":"sl"},
		{"id":"83", "township":"42S", "meridian":"sl"},
		{"id":"84", "township":"42.5S", "meridian":"sl"},
		{"id":"85", "township":"43S", "meridian":"sl"},
		{"id":"86", "township":"44S", "meridian":"sl"}
	]
}
