# Supplementary material for: Monitoring Wildlife-Vehicle Collisions in the Information Age: How Smartphones Can Improve Data Collection
Source: PLoS One. 2014 Jun 4;9(6):e98613. doi: 10.1371/journal.pone.0098613 (PMC4045807; doi:10.1371/journal.pone.0098613)
Supplement: Appendix S1 — WVC Reporter programming code. (ZIP) [file pone.0098613.s001.zip › WVC Reporter Code/WVC Reporter/desktop/content/agrc/widgets/locate/TRSsearch.js]

/*global dojo, console, agrc, dijit, esri*/
// provide namespace
dojo.provide("agrc.widgets.locate.TRSsearch");

// dojo widget requires
dojo.require('dijit._Widget');
dojo.require('dijit._Templated');
dojo.require('dijit.form.FilteringSelect');
dojo.require('dijit.form.RadioButton');
dojo.require('dojo.data.ItemFileReadStore');
dojo.require('dojox.form.BusyButton');
dojo.require('dojo.io.script');

dojo.declare("agrc.widgets.locate.TRSsearch", [dijit._Widget, dijit._Templated], {
	// description:
	//      **Summary**: Allows the user to quickly zoom to a specific township, range, and optionally section.
	//      <p>
	//      **Owner(s)**: Scott Davis
	//      </p>
	//      <p>
	//      **Test Page**: <a href="/tests/dojo/agrc/1.0/agrc/widgets/tests/TRSsearchTests.html" target="_blank">
	//        agrc.widgets.map.TRSsearch.Test</a>
	//      </p>
	//      <p>
	//      **Description**:
	//      You can set the meridian, township, range and section values by using the set method and the
	//		corresponding controls with update.
	//		This widget can be used without a map.
	//      </p>
	//      <p>
	//      **Required Files**:
	//      </p>
	//      <ul><li>agrc/themes/standard/locate/TRSsearch.css</li></ul>
	// example:
	// |    var demoWidget = new agrc.widgets.locate.TRSsearch({
	// |		map: map
	// |	}, "demo-widget");

	// widgetsInTemplate: [private] Boolean
	//      Specific to dijit._Templated.
	widgetsInTemplate: true,

	// templatePath: [private] String
	//      Path to template. See dijit._Templated
	templatePath: dojo.moduleUrl("agrc.widgets.locate", "templates/TRSsearch.html"),

	// _rangeQueryUrl: [private]String
	//		The url for the web service to query for appropriate ranges based on
	//		the passed in meridian and township
	_rangeQueryUrl: "//mapserv.utah.gov/WSUT/GetFeatureAttributes.svc/trssearch-widget/layer(SGID93.CADASTRE.PLSS_TR_Lookup)returnAttributes(PairsWith)where(TorRName)(=)({0})?dojo",

	// _sectionQueryUrl: [private]String
	//		The url for the web service to query for appropriate sections based on
	//		the passed in meridian, township and range.
	_sectionQueryUrl: "//mapserv.utah.gov/WSUT/GetFeatureAttributes.svc/trssearch-widget/layer(SGID93.CADASTRE.PLSS_Sec_Lookup)returnAttributes(PairsWith)where(TRName)(=)({0})?dojo",

	// _getEnvelopeUrl: [private]String
	//		The url for the get envelope web service
	_getEnvelopeUrl: "//mapserv.utah.gov/WSUT/FeatureGeometry.svc/GetEnvelope/trssearch-widget/layer(*queryLayer*)where(LABEL)(=)(*queryString*)quotes=false",

	// _baseMeridanFld: [private]String
	//		BASEMERIDIAN field name
	_baseMeridianFld: "BASEMERIDIAN",

	// _sectionsFCName: [private]String
	//		The sections feature class name.
	_sectionsFCName: "SGID93.CADASTRE.PLSSSections_GCDB",

	// _townshipsFCName: [private]String
	//		The townships feature class name.
	_townshipsFCName: "SGID93.CADASTRE.PLSSTownships_GCDB",

	// meridian: String
	//		The currently selected meridian. (sl or ub)
	meridian: "",

	// township: String
	//		The currently selected township. (ie. 1N)
	township: "",

	// range: String
	//		The currently selected range. (ie. R1E)
	range: "",

	// section: String
	//		The currently selected section. (ie. 23)
	section: "",

	// attach points
	// _townshipDD: dijit.form.Select
	// _rangeDD: dijit.form.Select
	// _sectionDD: dijit.form.Select
	// _slRB: dijit.form.RadioButton
	// _ubRB: dijit.form.RadioButton
	// _zoomBtn: dijit.form.Button
	// _optionalMsg: <span>

	// Parameters to constructor

	// map: esri.Map
	//		A reference to the map that you want the widget associated with.
	//		If no map is provided, the zoom button is hidden.
	map: null,

	// sectionRequired: Boolean
	//		Determines whether or not the section number is required.
	//		Defaults to false.
	sectionRequired: false,

	constructor: function(params, div) {
		// summary:
		//    Constructor method
		// params: Object
		//    Parameters to pass into the widget. Optional values include: map and sectionRequired.
		// div: String|DomNode
		//    A reference to the div that you want the widget to be created in.
		console.info(this.declaredClass + "::" + arguments.callee.nom);
	},

	postCreate: function() {
		// summary:
		//    Overrides method of same name in dijit._Widget.
		// tags:
		//    private
		console.info(this.declaredClass + "::" + arguments.callee.nom);

		var store = new dojo.data.ItemFileReadStore({
			data: dojo.fromJson(dojo.cache("agrc.widgets.locate.data", "townships.json"))
		});

		this._townshipDD.set("store", store);
		this._changeMeridian("sl");

		this._wireEvents();

		if(!this.map) {
			dojo.style(this._zoomBtn.domNode, 'display', 'none');
		}

		if(this.sectionRequired) {
			dojo.style(this._optionalMsg, 'display', 'none');
			this._townshipDD.set("required", true);
			this._rangeDD.set("required", true);
			this._sectionDD.set("required", true);
		}
	},

	_wireEvents: function() {
		// summary:
		//    Wires events.
		// tags:
		//    private
		console.info(this.declaredClass + "::" + arguments.callee.nom);

		this.connect(this._slRB, "onChange", function(newValue) {
			if(newValue) {
				this._changeMeridian("sl");
			}

			this._validateForm();
		});

		this.connect(this._ubRB, "onChange", function(newValue) {
			if(newValue) {
				this._changeMeridian("ub");
			}

			this._validateForm();
		});

		this.connect(this._townshipDD, "onChange", function(newValue) {
			this._onTownshipChange(this._townshipDD.get("displayedValue"));
			this._validateForm();
		});

		this.connect(this._townshipDD, "onBlur", function() {
			this._validateForm();
		});

		this.connect(this._rangeDD, "onChange", function(newValue) {
			this._onRangeChange(this._rangeDD.get("displayedValue"));
			this._validateForm();
		});

		this.connect(this._rangeDD, "onBlur", function() {
			this._validateForm();
		});

		this.connect(this._sectionDD, "onChange", function(newValue) {
			this.section = newValue;
			this._validateForm();
			this.onSectionChange(newValue);
			this.onValueChange(this._getAllValues());
		});

		this.connect(this._sectionDD, "onBlur", function() {
			this._validateForm();
		});

		this.connect(this._zoomBtn, "onClick", function() {
			this.zoom();
		});
	},

	_changeMeridian: function(meridian) {
		// summary:
		//		sets the available values in the township dropdown based on the meridian
		// meridian: String
		//		The id of the meridian. sl or ub
		// tags:
		//		private
		console.info(this.declaredClass + "::" + arguments.callee.nom);

		this.meridian = meridian;
		this._townshipDD.query.meridian = meridian;

		this._checkCurrentValue(this._townshipDD, {
			township: this._townshipDD.get("displayedValue"),
			meridian: meridian
		});

		this.onMeridianChange(meridian);
		this.onValueChange(this._getAllValues());
	},

	_checkCurrentValue: function(checkDD, query) {
		// summary:
		//		Checks to see if the current value of the checkDD is valid for the
		//		new value of the one above it.
		// checkDD: dijit.form.DropDown
		//		The dropdown that you want to check
		// query:
		//		The query string to use for searching for a match
		// tags:
		//		private
		console.info(this.declaredClass + "::" + arguments.callee.nom);

		var displayedValue = checkDD.get("displayedValue");

		if(displayedValue && displayedValue !== "") {
			checkDD.store.fetch({
				query: query,
				onBegin: function(total) {
					if(total === 0) {
						checkDD.set("displayedValue", "");
					}
				}
			});
		}
	},

	_updateDDStore: function(queryStr, url, dropDown) {
		// summary:
		//		Sets the available values in the dropdown based on the query
		// queryStr: String
		//		The query to place in the url
		// url: String
		//		The specific url to use
		// dropDown: dijit.form.FilteringSelect
		//		The drop down that you want to update
		// tags:
		//		private
		console.info(this.declaredClass + "::" + arguments.callee.nom);

		var that = this;
		var args = {
			url: dojo.replace(url, [queryStr]),
			callbackParamName: "callback",
			load: function(data) {
				dropDown.set("store", that._makeStore(data));
				that._checkCurrentValue(dropDown, {
					value: dropDown.get("displayedValue")
				});
			},
			error: function(er) {
				console.error("There was an error retrieving ranges.");
			}
		};

		dojo.io.script.get(args);
	},

	_onTownshipChange: function(newTownship) {
		// summary:
		//		Fires when the user selects a new township value
		// newTownship: String
		// tags:
		//		private
		console.info(this.declaredClass + "::" + arguments.callee.nom);

		this.township = newTownship;
		this._updateDDStore(this.meridian + "T" + this.township, this._rangeQueryUrl, this._rangeDD);
		this.onTownshipChange(newTownship);
		this.onValueChange(this._getAllValues());
	},

	_onRangeChange: function(newRange) {
		// summary:
		//		Fires when the user changes the range value in the drop down
		// newRange: String
		//		The new range
		// tags:
		//		private
		console.info(this.declaredClass + "::" + arguments.callee.nom);

		this.range = newRange;
		this._updateDDStore(this.meridian + "T" + this.township + "R" + this.range, this._sectionQueryUrl, this._sectionDD);
		this.onRangeChange(newRange);
		this.onValueChange(this._getAllValues());
	},

	_makeStore: function(data) {
		// summary:
		//		Converts the data returned from the GetFeatureAttributes web service into
		//		a dojo.data.ItemFileReadStore for use with the drop downs
		// data: Object
		//		The data object returned from the web service.
		// tags:
		//		private
		console.info(this.declaredClass + "::" + arguments.callee.nom);

		var newData = {
			identifier: "value",
			label: "value",
			items: []
		};

		if(data.items[0]) {
			var values = data.items[0].Value.split("|");
			values = dojo.map(values, function(v) { return v.replace("R", ""); });
			this._sort(values);
			dojo.forEach(values, function(v) {
				newData.items.push({
					value: v
				});
			});
		}

		return new dojo.data.ItemFileReadStore({
			data: newData
		});
	},

	_sort: function(sortArray) {
		// summary:
		//		Sorts the values from north to south or west to east.
		// tags:
		//		private
		console.info(this.declaredClass + "::" + arguments.callee.nom);

		var sortFunction = function(a, b) {
			var aDir = a.charAt(a.length - 1);
			var bDir = b.charAt(b.length - 1);

			if(aDir === "N" || aDir === "S" || aDir === "E" || aDir === "W") {
				if(aDir === bDir) {
					return (a.split(aDir)[0] - b.split(bDir)[0]);
				}
				else {
					if(aDir === "N" || aDir === "W") {
						return -1;
					}
					else {
						return 1;
					}
				}
			}
			else {
				return parseInt(a, 10) - parseInt(b, 10);
			}
		};

		try {
			sortArray.sort(sortFunction);
		} 
		catch(e) {
			// swallow
		}
	},

	getFormattedTRSstring: function() {
		// summary:
		//		Formats a string from the current widget values to match
		//		this pattern: "26T1NR3WSec30"
		// returns: String | null
		//		Returns null if there is not enough data.
		console.info(this.declaredClass + "::" + arguments.callee.nom);

		if(this.township === "" || this.range === "") {
			return null;
		}

		var section = (this.section !== "") ? "Sec" + this.section : "";

		return this.getMeridianNumber() + "T" + this.township + "R" + this.range + section;
	},

	getMeridianNumber: function() {
		// summary:
		//		Returns the number of the selected meridian
		console.info(this.declaredClass + "::" + arguments.callee.nom);

		return (this.meridian === "sl") ? 26 : 30;
	},

	zoom: function() {
		// summary:
		//		Zooms to the selected section or range.
		console.info(this.declaredClass + "::" + arguments.callee.nom);

		var that = this;
		function showBusy(busy) {
			if(busy) {
				that.map.showLoader();
			} 
			else {
				that.map.hideLoader();
				that._zoomBtn.cancel();
			}
		}

		if(!this.map) {
			throw "no map object found!";
		}

		showBusy(true);

		var url = this._getEnvelopeUrl;

		if(this.section) {
			url = url.replace("*queryLayer*", this._sectionsFCName);
		} 
		else {
			url = url.replace("*queryLayer*", this._townshipsFCName);
		}

		url = url.replace("*queryString*", this._getStringForGetEnvelope());

		var params = {
			url: url,
			callbackParamName: "callback",
			load: function(data) {
				var result = data.Results[0];
				var zoomExtent = new esri.geometry.Extent({
					xmin: result.MinX,
					xmax: result.MaxX,
					ymin: result.MinY,
					ymax: result.MaxY,
					spatialReference: that.map.spatialReference
				});
				that.map.setExtent(zoomExtent, true);
				showBusy(false);
			},
			error: function(e) {
				showBusy(false);
			}
		};

		dojo.io.script.get(params);
	},

	_getStringForGetEnvelope: function() {
		// summary:
		//		Formats the widget values for the get envelope web service request.
		// returns: String
		// tags:
		//		private
		console.info(this.declaredClass + "::" + arguments.callee.nom);

		var value = "'T" + this.township + " R" + this.range;
		if(this.section) {
			value += " " + this.section;
		}

		value += "' AND " + this._baseMeridianFld + " = '" + this.getMeridianNumber() + "'";

		return value;
	},

	_validateForm: function() {
		// summary:
		//		Checks to make sure that there are enough valid values in the form
		//		to enable a successful zoom.
		//		Enables the zoom button if appropriate.
		// tags:
		//		private
		console.info(this.declaredClass + "::" + arguments.callee.nom);

		var value = (this.township && this.range && this._sectionDD.isValid());
		this._zoomBtn.set("disabled", !value);
	},

	_getAllValues: function() {
		// summary:
		//		Gets all of the current values for the form.
		// Returns: {meridian: String, township: String, range: String, section: String}
		console.info(this.declaredClass + "::" + arguments.callee.nom);

		return {
			meridian: this.meridian,
			township: this.township,
			range: this.range,
			section: this.section
		};
	},

	// setter methods - see _WidgetBase:set
	_setMeridianAttr: function(value) {
		console.info(this.declaredClass + "::" + arguments.callee.nom);

		this.meridian = value;
		this["_" + value + "RB"].set("checked", true);
		this.onMeridianChange(value);
		this.onValueChange(this._getAllValues());
	},

	_setTownshipAttr: function(value) {
		console.info(this.declaredClass + "::" + arguments.callee.nom);

		this.township = value;
		this._townshipDD.set("displayedValue", value);
		this.onTownshipChange(value);
		this.onValueChange(this._getAllValues());
	},

	_setRangeAttr: function(value) {
		console.info(this.declaredClass + "::" + arguments.callee.nom);

		this.range = value;
		this._rangeDD.set("displayedValue", value);
		this.onRangeChange(value);
		this.onValueChange(this._getAllValues());
	},

	_setSectionAttr: function(value) {
		console.info(this.declaredClass + "::" + arguments.callee.nom);

		this.section = value;
		this._sectionDD.set("displayedValue", value);
		this.onSectionChange(value);
		this.onValueChange(this._getAllValues());
	},

	// events
	onMeridianChange: function(newValue) {
		// summary:
		//		Fires whenever the meridian changes.
		// newValue: String
		//		The new value.
	},

	onTownshipChange: function(newValue) {
		// summary:
		//		Fires whenever the township changes.
		// newValue: String
		//		The new value.
	},

	onRangeChange: function(newValue) {
		// summary:
		//		Fires whenever the range changes.
		// newValue: String
		//		The new value.
	},

	onSectionChange: function(newValue) {
		// summary:
		//		Fires whenever the section changes.
		// newValue: String
		//		The new value.
	},

	onValueChange: function(newValues) {
		// summary:
		//		Fires whenever any value (meridian, township, range, or section) 
		//		changes.
		// newValues: {meridian: String, township: String, range: String, section: String}
		//		An object with the updated values.
	}
});
