# Supplementary material for: Monitoring Wildlife-Vehicle Collisions in the Information Age: How Smartphones Can Improve Data Collection
Source: PLoS One. 2014 Jun 4;9(6):e98613. doi: 10.1371/journal.pone.0098613 (PMC4045807; doi:10.1371/journal.pone.0098613)
Supplement: Appendix S1 — WVC Reporter programming code. (ZIP) [file pone.0098613.s001.zip › WVC Reporter Code/WVC Reporter/desktop/content/agrc/widgets/map/data/defaultThemeInfos.js]

[{
    "label": "Terrain",
    "layers": [
        {
            "url": "https://mapserv.utah.gov/ArcGIS/rest/services/BaseMaps/Terrain/MapServer",
            "opacity": 1
        }
    ]
}, {
    "label": "Hybrid",
    "layers": [
        {
            "url": "https://mapserv.utah.gov/ArcGIS/rest/services/BaseMaps/Hybrid/MapServer",
            "opacity": 1
        }
    ]
}, {
    "label": "Streets",
    "layers": [
        {
            "url": "https://mapserv.utah.gov/ArcGIS/rest/services/BaseMaps/Vector/MapServer",
            "opacity": 1
        }
    ]
}, {
    "label": "Imagery",
    "layers": [
        {
            "url": "https://mapserv.utah.gov/ArcGIS/rest/services/BaseMaps/Imagery/MapServer",
            "opacity": 1
        }
    ]
}, {
    "label": "Topo",
    "layers": [
        {
            "url": "https://mapserv.utah.gov/ArcGIS/rest/services/BaseMaps/Topo/MapServer",
            "opacity": 1
        }
    ]
}, {
    "label": "Lite",
    "layers": [
        {
            "url": "https://mapserv.utah.gov/ArcGIS/rest/services/BaseMaps/Lite/MapServer",
            "opacity": 1
        }
    ]
},{
    "label": "Hillshade",
    "layers": [
        {
            "url": "https://mapserv.utah.gov/ArcGIS/rest/services/BaseMaps/Hillshade/MapServer",
            "opacity": 1
        }
    ]
}]
