# Supplementary material for: Monitoring Wildlife-Vehicle Collisions in the Information Age: How Smartphones Can Improve Data Collection
Source: PLoS One. 2014 Jun 4;9(6):e98613. doi: 10.1371/journal.pone.0098613 (PMC4045807; doi:10.1371/journal.pone.0098613)
Supplement: Appendix S1 — WVC Reporter programming code. (ZIP) [file pone.0098613.s001.zip › WVC Reporter Code/WVC Reporter/desktop/content/agrc/widgets/map/data/embeddableMapInfos.js]

[
	{
		name: 'utahdfofuelsites',
		services: [
			{
				url: 'http://mapserv.utah.gov/ArcGIS/rest/services/UtahBasemap-Hybrid/MapServer',
				type: esri.layers.ArcGISTiledMapServiceLayer
			},
			{
				url: 'http://mapserv.utah.gov/ArcGIS/rest/services/UtahDFOFuelSites/MapServer',
				type: esri.layers.ArcGISDynamicMapServiceLayer
			}
		]
	},
	{
		name: 'test',
		services: [
			{
				url: 'http://mapserv.utah.gov/ArcGIS/rest/services/UtahBasemap-Hybrid/MapServer',
				type: esri.layers.ArcGISTiledMapServiceLayer,
				args: {id: 'testLayer'}
			},
			{
				url: 'http://mapserv.utah.gov/ArcGIS/rest/services/UtahDFOFuelSites/MapServer',
				type: esri.layers.ArcGISDynamicMapServiceLayer,
				args: {opacity: 0.5}
			}
		]
	}
]
