# Supplementary material for: Monitoring Wildlife-Vehicle Collisions in the Information Age: How Smartphones Can Improve Data Collection
Source: PLoS One. 2014 Jun 4;9(6):e98613. doi: 10.1371/journal.pone.0098613 (PMC4045807; doi:10.1371/journal.pone.0098613)
Supplement: Appendix S1 — WVC Reporter programming code. (ZIP) [file pone.0098613.s001.zip › WVC Reporter Code/WVC Reporter/desktop/content/agrc/widgets/tests/web.config]

<?xml version="1.0" encoding="UTF-8"?>
<configuration>
    <system.webServer>
        <directoryBrowse enabled="true" showFlags="Time, Extension" />
    </system.webServer>
</configuration>
