# Supplementary material for: Monitoring Wildlife-Vehicle Collisions in the Information Age: How Smartphones Can Improve Data Collection
Source: PLoS One. 2014 Jun 4;9(6):e98613. doi: 10.1371/journal.pone.0098613 (PMC4045807; doi:10.1371/journal.pone.0098613)
Supplement: Appendix S1 — WVC Reporter programming code. (ZIP) [file pone.0098613.s001.zip › WVC Reporter Code/WVC Reporter/desktop/content/common_html/common.php]

<title>Utah Wildlife-Vehicle Collision Reporter</title>

<!-- META TAGS -->
<meta http-equiv="Content-Type" content="text/html; charset=iso-8859-1">
<meta name="description" content="We should do some SEO" />
<meta name="keywords" content="Comma, Separated List"/>
<link rel="shortcut icon" href="content/images/favicon.ico" type="image/png" />

<!-- Le HTML5 shim, for IE6-8 support of HTML elements -->
<!--[if lt IE 9]>
  <script src="http://html5shim.googlecode.com/svn/trunk/html5.js"></script>
<![endif]-->

<!-- CSS -->
<link rel="stylesheet" type="text/css" href="content/css/bootstrap.min.css" />
<link rel="stylesheet" type="text/css" href="content/css/core.css" />

<!-- JAVASCRIPT -->
<script type="text/javascript">
	dojoConfig = {
		isDebug: true, // remove for build
    debugAtAllCosts: true,
    baseUrl: "./", // remove for build
    modulePaths: { // remove for build
        "agrc": "./content/agrc",
        "roadkill": "./content/roadkill",
        "esrx": "./content/esrx",
        "ext": "./content/ext",
        "html": "./content/html",
        'proj4js': './content/proj4js',
        'ijit': './content/ijit'
    },
		parseOnLoad: true
	};
</script>
<script type="text/javascript" src="https://serverapi.arcgisonline.com/jsapi/arcgis/?v=2.8"></script>
        
<script src="content/js/core.js" type="text/javascript"></script>
		
<!-- GOOGLE ANALYTICS -->
<script type="text/javascript">
  var _gaq = _gaq || [];
  _gaq.push(['_setAccount', 'UA-11849964-40']);
  _gaq.push(['_trackPageview']);

  (function() {
    var ga = document.createElement('script'); ga.type = 'text/javascript'; ga.async = true;
    ga.src = ('https:' == document.location.protocol ? 'https://ssl' : 'http://www') + '.google-analytics.com/ga.js';
    var s = document.getElementsByTagName('script')[0]; s.parentNode.insertBefore(ga, s);
  })();
</script>
