# Supplementary material for: Monitoring Wildlife-Vehicle Collisions in the Information Age: How Smartphones Can Improve Data Collection
Source: PLoS One. 2014 Jun 4;9(6):e98613. doi: 10.1371/journal.pone.0098613 (PMC4045807; doi:10.1371/journal.pone.0098613)
Supplement: Appendix S1 — WVC Reporter programming code. (ZIP) [file pone.0098613.s001.zip › WVC Reporter Code/WVC Reporter/desktop/content/common_html/footer.php]

 <a target="_blank" href="http://wildlife.utah.gov">Utah Division of Wildlife Resources</a>
| <a target='_blank' href='http://udot.utah.gov'>Utah Department of Transportation</a> 
| <a target='_blank' href='http://gis.utah.gov'>Built by AGRC</a>
