# Supplementary material for: Monitoring Wildlife-Vehicle Collisions in the Information Age: How Smartphones Can Improve Data Collection
Source: PLoS One. 2014 Jun 4;9(6):e98613. doi: 10.1371/journal.pone.0098613 (PMC4045807; doi:10.1371/journal.pone.0098613)
Supplement: Appendix S1 — WVC Reporter programming code. (ZIP) [file pone.0098613.s001.zip › WVC Reporter Code/WVC Reporter/desktop/content/common_html/header.php]

<div class="fill">
	<div class="container fixed">
		<div id="logo">
			<a href="index.php">Wildlife-Vehicle Collision Reporter </a>
		</div>
		<h3><a href="index.php">Utah WVC Reporter </a></h3>
		<ul>
			<li id="index"><a href="index.php">Home</a></li>
			<li id="map"><a href="map.php">Map</a></li>
			<li id="download"><a href="download.php">Download</a></li>
			<li id="dataentry"><a href="dataentry.php">Data Entry</a></li>
			<li id="mobileapp"><a href="mobileapp.php">Mobile App</a></li>
			<li id="contacts"><a href="contacts.php">Contacts</a></li>
		</ul>
		<div id="authentication-ui"></div>
	</div>
</div>
