# Supplementary material for: Monitoring Wildlife-Vehicle Collisions in the Information Age: How Smartphones Can Improve Data Collection
Source: PLoS One. 2014 Jun 4;9(6):e98613. doi: 10.1371/journal.pone.0098613 (PMC4045807; doi:10.1371/journal.pone.0098613)
Supplement: Appendix S1 — WVC Reporter programming code. (ZIP) [file pone.0098613.s001.zip › WVC Reporter Code/WVC Reporter/desktop/content/css/bootstrap.min.css]

html,body{margin:0;padding:0;}
h1,h2,h3,h4,h5,h6,p,blockquote,pre,a,abbr,acronym,address,cite,code,del,dfn,em,img,q,s,samp,small,strike,strong,sub,sup,tt,var,dd,dl,dt,li,ol,ul,fieldset,form,label,legend,button,table,caption,tbody,tfoot,thead,tr,th,td{margin:0;padding:0;border:0;font-weight:normal;font-style:normal;font-size:100%;line-height:1;font-family:inherit;}
table{border-collapse:collapse;border-spacing:0;}
ol,ul{list-style:none;}
q:before,q:after,blockquote:before,blockquote:after{content:"";}
html{overflow-y:scroll;font-size:100%;-webkit-text-size-adjust:100%;-ms-text-size-adjust:100%;}
a:focus{outline:thin dotted;}
a:hover,a:active{outline:0;}
article,aside,details,figcaption,figure,footer,header,hgroup,nav,section{display:block;}
audio,canvas,video{display:inline-block;*display:inline;*zoom:1;}
audio:not([controls]){display:none;}
sub,sup{font-size:75%;line-height:0;position:relative;vertical-align:baseline;}
sup{top:-0.5em;}
sub{bottom:-0.25em;}
img{border:0;-ms-interpolation-mode:bicubic;}
button,input,select,textarea{font-size:100%;margin:0;vertical-align:baseline;*vertical-align:middle;}
button,input{line-height:normal;*overflow:visible;}
button::-moz-focus-inner,input::-moz-focus-inner{border:0;padding:0;}
button,input[type="button"],input[type="reset"],input[type="submit"]{cursor:pointer;-webkit-appearance:button;}
input[type="search"]{-webkit-appearance:textfield;-webkit-box-sizing:content-box;-moz-box-sizing:content-box;box-sizing:content-box;}
input[type="search"]::-webkit-search-decoration{-webkit-appearance:none;}
textarea{overflow:auto;vertical-align:top;}
body{background-color:#ffffff;margin:0;font-family:"Helvetica Neue",Helvetica,Arial,sans-serif;font-size:13px;font-weight:normal;line-height:18px;color:#404040;}
.container{width:940px;margin-left:auto;margin-right:auto;zoom:1;}.container:before,.container:after{display:table;content:"";zoom:1;}
.container:after{clear:both;}
.container-fluid{position:relative;min-width:940px;padding-left:20px;padding-right:20px;zoom:1;}.container-fluid:before,.container-fluid:after{display:table;content:"";zoom:1;}
.container-fluid:after{clear:both;}
.container-fluid>.sidebar{position:absolute;top:0;left:20px;width:220px;}
.container-fluid>.content{margin-left:240px;}
a{color:#0069d6;text-decoration:none;line-height:inherit;font-weight:inherit;}a:hover{color:#00438a;text-decoration:underline;}
.pull-right{float:right;}
.pull-left{float:left;}
.hide{display:none;}
.show{display:block;}
.row{zoom:1;margin-left:-20px;}.row:before,.row:after{display:table;content:"";zoom:1;}
.row:after{clear:both;}
.row>[class*="span"]{display:inline;float:left;margin-left:20px;}
.span1{width:40px;}
.span2{width:100px;}
.span3{width:160px;}
.span4{width:220px;}
.span5{width:280px;}
.span6{width:340px;}
.span7{width:400px;}
.span8{width:460px;}
.span9{width:520px;}
.span10{width:580px;}
.span11{width:640px;}
.span12{width:700px;}
.span13{width:760px;}
.span14{width:820px;}
.span15{width:880px;}
.span16{width:940px;}
.span17{width:1000px;}
.span18{width:1060px;}
.span19{width:1120px;}
.span20{width:1180px;}
.span21{width:1240px;}
.span22{width:1300px;}
.span23{width:1360px;}
.span24{width:1420px;}
.row>.offset1{margin-left:80px;}
.row>.offset2{margin-left:140px;}
.row>.offset3{margin-left:200px;}
.row>.offset4{margin-left:260px;}
.row>.offset5{margin-left:320px;}
.row>.offset6{margin-left:380px;}
.row>.offset7{margin-left:440px;}
.row>.offset8{margin-left:500px;}
.row>.offset9{margin-left:560px;}
.row>.offset10{margin-left:620px;}
.row>.offset11{margin-left:680px;}
.row>.offset12{margin-left:740px;}
.span-one-third{width:300px;}
.span-two-thirds{width:620px;}
.row>.offset-one-third{margin-left:340px;}
.row>.offset-two-thirds{margin-left:660px;}
p{font-size:13px;font-weight:normal;line-height:18px;margin-bottom:9px;}p small{font-size:11px;color:#bfbfbf;}
h1,h2,h3,h4,h5,h6{font-weight:bold;color:#404040;}h1 small,h2 small,h3 small,h4 small,h5 small,h6 small{color:#bfbfbf;}
h1{margin-bottom:18px;font-size:30px;line-height:36px;}h1 small{font-size:18px;}
h2{font-size:24px;line-height:36px;}h2 small{font-size:14px;}
h3,h4,h5,h6{line-height:36px;}
h3{font-size:18px;}h3 small{font-size:14px;}
h4{font-size:16px;}h4 small{font-size:12px;}
h5{font-size:14px;}
h6{font-size:13px;color:#bfbfbf;text-transform:uppercase;}
ul,ol{margin:0 0 18px 25px;}
ul ul,ul ol,ol ol,ol ul{margin-bottom:0;}
ul{list-style:disc;}
ol{list-style:decimal;}
li{line-height:18px;color:#808080;}
ul.unstyled{list-style:none;margin-left:0;}
dl{margin-bottom:18px;}dl dt,dl dd{line-height:18px;}
dl dt{font-weight:bold;}
dl dd{margin-left:9px;}
hr{margin:20px 0 19px;border:0;border-bottom:1px solid #eee;}
strong{font-style:inherit;font-weight:bold;}
em{font-style:italic;font-weight:inherit;line-height:inherit;}
.muted{color:#bfbfbf;}
blockquote{margin-bottom:18px;border-left:5px solid #eee;padding-left:15px;}blockquote p{font-size:14px;font-weight:300;line-height:18px;margin-bottom:0;}
blockquote small{display:block;font-size:12px;font-weight:300;line-height:18px;color:#bfbfbf;}blockquote small:before{content:'\2014 \00A0';}
address{display:block;line-height:18px;margin-bottom:18px;}
code,pre{padding:0 3px 2px;font-family:Monaco, Andale Mono, Courier New, monospace;font-size:12px;-webkit-border-radius:3px;-moz-border-radius:3px;border-radius:3px;}
code{background-color:#fee9cc;color:rgba(0, 0, 0, 0.75);padding:1px 3px;}
pre{background-color:#f5f5f5;display:block;padding:8.5px;margin:0 0 18px;line-height:18px;font-size:12px;border:1px solid #ccc;border:1px solid rgba(0, 0, 0, 0.15);-webkit-border-radius:3px;-moz-border-radius:3px;border-radius:3px;white-space:pre;white-space:pre-wrap;word-wrap:break-word;}
form{margin-bottom:18px;}
fieldset{margin-bottom:18px;padding-top:18px;}fieldset legend{display:block;padding-left:150px;font-size:19.5px;line-height:1;color:#404040;*padding:0 0 5px 145px;*line-height:1.5;}
form .clearfix{margin-bottom:18px;zoom:1;}form .clearfix:before,form .clearfix:after{display:table;content:"";zoom:1;}
form .clearfix:after{clear:both;}
label,input,select,textarea{font-family:"Helvetica Neue",Helvetica,Arial,sans-serif;font-size:13px;font-weight:normal;line-height:normal;}
label{padding-top:6px;font-size:13px;line-height:18px;float:left;width:130px;text-align:right;color:#404040;}
form .input{margin-left:150px;}
input[type=checkbox],input[type=radio]{cursor:pointer;}
input,textarea,select,.uneditable-input{display:inline-block;width:210px;height:18px;padding:4px;font-size:13px;line-height:18px;color:#808080;border:1px solid #ccc;-webkit-border-radius:3px;-moz-border-radius:3px;border-radius:3px;}
select{padding:initial;}
input[type=checkbox],input[type=radio]{width:auto;height:auto;padding:0;margin:3px 0;*margin-top:0;line-height:normal;border:none;}
input[type=file]{background-color:#ffffff;padding:initial;border:initial;line-height:initial;-webkit-box-shadow:none;-moz-box-shadow:none;box-shadow:none;}
input[type=button],input[type=reset],input[type=submit]{width:auto;height:auto;}
select,input[type=file]{height:27px;*height:auto;line-height:27px;*margin-top:4px;}
select[multiple]{height:inherit;background-color:#ffffff;}
textarea{height:auto;}
.uneditable-input{background-color:#ffffff;display:block;border-color:#eee;-webkit-box-shadow:inset 0 1px 2px rgba(0, 0, 0, 0.025);-moz-box-shadow:inset 0 1px 2px rgba(0, 0, 0, 0.025);box-shadow:inset 0 1px 2px rgba(0, 0, 0, 0.025);cursor:not-allowed;}
:-moz-placeholder{color:#bfbfbf;}
::-webkit-input-placeholder{color:#bfbfbf;}
input,textarea{-webkit-transition:border linear 0.2s,box-shadow linear 0.2s;-moz-transition:border linear 0.2s,box-shadow linear 0.2s;-ms-transition:border linear 0.2s,box-shadow linear 0.2s;-o-transition:border linear 0.2s,box-shadow linear 0.2s;transition:border linear 0.2s,box-shadow linear 0.2s;-webkit-box-shadow:inset 0 1px 3px rgba(0, 0, 0, 0.1);-moz-box-shadow:inset 0 1px 3px rgba(0, 0, 0, 0.1);box-shadow:inset 0 1px 3px rgba(0, 0, 0, 0.1);}
input:focus,textarea:focus{outline:0;border-color:rgba(82, 168, 236, 0.8);-webkit-box-shadow:inset 0 1px 3px rgba(0, 0, 0, 0.1),0 0 8px rgba(82, 168, 236, 0.6);-moz-box-shadow:inset 0 1px 3px rgba(0, 0, 0, 0.1),0 0 8px rgba(82, 168, 236, 0.6);box-shadow:inset 0 1px 3px rgba(0, 0, 0, 0.1),0 0 8px rgba(82, 168, 236, 0.6);}
input[type=file]:focus,input[type=checkbox]:focus,select:focus{-webkit-box-shadow:none;-moz-box-shadow:none;box-shadow:none;outline:1px dotted #666;}
form .clearfix.error>label,form .clearfix.error .help-block,form .clearfix.error .help-inline{color:#b94a48;}
form .clearfix.error input,form .clearfix.error textarea{color:#b94a48;border-color:#ee5f5b;}form .clearfix.error input:focus,form .clearfix.error textarea:focus{border-color:#e9322d;-webkit-box-shadow:0 0 6px #f8b9b7;-moz-box-shadow:0 0 6px #f8b9b7;box-shadow:0 0 6px #f8b9b7;}
form .clearfix.error .input-prepend .add-on,form .clearfix.error .input-append .add-on{color:#b94a48;background-color:#fce6e6;border-color:#b94a48;}
form .clearfix.warning>label,form .clearfix.warning .help-block,form .clearfix.warning .help-inline{color:#c09853;}
form .clearfix.warning input,form .clearfix.warning textarea{color:#c09853;border-color:#ccae64;}form .clearfix.warning input:focus,form .clearfix.warning textarea:focus{border-color:#be9a3f;-webkit-box-shadow:0 0 6px #e5d6b1;-moz-box-shadow:0 0 6px #e5d6b1;box-shadow:0 0 6px #e5d6b1;}
form .clearfix.warning .input-prepend .add-on,form .clearfix.warning .input-append .add-on{color:#c09853;background-color:#d2b877;border-color:#c09853;}
form .clearfix.success>label,form .clearfix.success .help-block,form .clearfix.success .help-inline{color:#468847;}
form .clearfix.success input,form .clearfix.success textarea{color:#468847;border-color:#57a957;}form .clearfix.success input:focus,form .clearfix.success textarea:focus{border-color:#458845;-webkit-box-shadow:0 0 6px #9acc9a;-moz-box-shadow:0 0 6px #9acc9a;box-shadow:0 0 6px #9acc9a;}
form .clearfix.success .input-prepend .add-on,form .clearfix.success .input-append .add-on{color:#468847;background-color:#bcddbc;border-color:#468847;}
.input-mini,input.mini,textarea.mini,select.mini{width:60px;}
.input-small,input.small,textarea.small,select.small{width:90px;}
.input-medium,input.medium,textarea.medium,select.medium{width:150px;}
.input-large,input.large,textarea.large,select.large{width:210px;}
.input-xlarge,input.xlarge,textarea.xlarge,select.xlarge{width:270px;}
.input-xxlarge,input.xxlarge,textarea.xxlarge,select.xxlarge{width:530px;}
textarea.xxlarge{overflow-y:auto;}
input.span1,textarea.span1{display:inline-block;float:none;width:30px;margin-left:0;}
input.span2,textarea.span2{display:inline-block;float:none;width:90px;margin-left:0;}
input.span3,textarea.span3{display:inline-block;float:none;width:150px;margin-left:0;}
input.span4,textarea.span4{display:inline-block;float:none;width:210px;margin-left:0;}
input.span5,textarea.span5{display:inline-block;float:none;width:270px;margin-left:0;}
input.span6,textarea.span6{display:inline-block;float:none;width:330px;margin-left:0;}
input.span7,textarea.span7{display:inline-block;float:none;width:390px;margin-left:0;}
input.span8,textarea.span8{display:inline-block;float:none;width:450px;margin-left:0;}
input.span9,textarea.span9{display:inline-block;float:none;width:510px;margin-left:0;}
input.span10,textarea.span10{display:inline-block;float:none;width:570px;margin-left:0;}
input.span11,textarea.span11{display:inline-block;float:none;width:630px;margin-left:0;}
input.span12,textarea.span12{display:inline-block;float:none;width:690px;margin-left:0;}
input.span13,textarea.span13{display:inline-block;float:none;width:750px;margin-left:0;}
input.span14,textarea.span14{display:inline-block;float:none;width:810px;margin-left:0;}
input.span15,textarea.span15{display:inline-block;float:none;width:870px;margin-left:0;}
input.span16,textarea.span16{display:inline-block;float:none;width:930px;margin-left:0;}
input[disabled],select[disabled],textarea[disabled],input[readonly],select[readonly],textarea[readonly]{background-color:#f5f5f5;border-color:#ddd;cursor:not-allowed;}
.actions{background:#f5f5f5;margin-top:18px;margin-bottom:18px;padding:17px 20px 18px 150px;border-top:1px solid #ddd;-webkit-border-radius:0 0 3px 3px;-moz-border-radius:0 0 3px 3px;border-radius:0 0 3px 3px;}.actions .secondary-action{float:right;}.actions .secondary-action a{line-height:30px;}.actions .secondary-action a:hover{text-decoration:underline;}
.help-inline,.help-block{font-size:13px;line-height:18px;color:#bfbfbf;}
.help-inline{padding-left:5px;*position:relative;*top:-5px;}
.help-block{display:block;max-width:600px;}
.inline-inputs{color:#808080;}.inline-inputs span{padding:0 2px 0 1px;}
.input-prepend input,.input-append input{-webkit-border-radius:0 3px 3px 0;-moz-border-radius:0 3px 3px 0;border-radius:0 3px 3px 0;}
.input-prepend .add-on,.input-append .add-on{position:relative;background:#f5f5f5;border:1px solid #ccc;z-index:2;float:left;display:block;width:auto;min-width:16px;height:18px;padding:4px 4px 4px 5px;margin-right:-1px;font-weight:normal;line-height:18px;color:#bfbfbf;text-align:center;text-shadow:0 1px 0 #ffffff;-webkit-border-radius:3px 0 0 3px;-moz-border-radius:3px 0 0 3px;border-radius:3px 0 0 3px;}
.input-prepend .active,.input-append .active{background:#a9dba9;border-color:#46a546;}
.input-prepend .add-on{*margin-top:1px;}
.input-append input{float:left;-webkit-border-radius:3px 0 0 3px;-moz-border-radius:3px 0 0 3px;border-radius:3px 0 0 3px;}
.input-append .add-on{-webkit-border-radius:0 3px 3px 0;-moz-border-radius:0 3px 3px 0;border-radius:0 3px 3px 0;margin-right:0;margin-left:-1px;}
.inputs-list{margin:0 0 5px;width:100%;}.inputs-list li{display:block;padding:0;width:100%;}
.inputs-list label{display:block;float:none;width:auto;padding:0;margin-left:20px;line-height:18px;text-align:left;white-space:normal;}.inputs-list label strong{color:#808080;}
.inputs-list label small{font-size:11px;font-weight:normal;}
.inputs-list .inputs-list{margin-left:25px;margin-bottom:10px;padding-top:0;}
.inputs-list:first-child{padding-top:6px;}
.inputs-list li+li{padding-top:2px;}
.inputs-list input[type=radio],.inputs-list input[type=checkbox]{margin-bottom:0;margin-left:-20px;float:left;}
.form-stacked{padding-left:20px;}.form-stacked fieldset{padding-top:9px;}
.form-stacked legend{padding-left:0;}
.form-stacked label{display:block;float:none;width:auto;font-weight:bold;text-align:left;line-height:20px;padding-top:0;}
.form-stacked .clearfix{margin-bottom:9px;}.form-stacked .clearfix div.input{margin-left:0;}
.form-stacked .inputs-list{margin-bottom:0;}.form-stacked .inputs-list li{padding-top:0;}.form-stacked .inputs-list li label{font-weight:normal;padding-top:0;}
.form-stacked div.clearfix.error{padding-top:10px;padding-bottom:10px;padding-left:10px;margin-top:0;margin-left:-10px;}
.form-stacked .actions{margin-left:-20px;padding-left:20px;}
table{width:100%;margin-bottom:18px;padding:0;font-size:13px;border-collapse:collapse;}table th,table td{padding:10px 10px 9px;line-height:18px;text-align:left;}
table th{padding-top:9px;font-weight:bold;vertical-align:middle;}
table td{vertical-align:top;border-top:1px solid #ddd;}
table tbody th{border-top:1px solid #ddd;vertical-align:top;}
.condensed-table th,.condensed-table td{padding:5px 5px 4px;}
.bordered-table{border:1px solid #ddd;border-collapse:separate;*border-collapse:collapse;-webkit-border-radius:4px;-moz-border-radius:4px;border-radius:4px;}.bordered-table th+th,.bordered-table td+td,.bordered-table th+td{border-left:1px solid #ddd;}
.bordered-table thead tr:first-child th:first-child,.bordered-table tbody tr:first-child td:first-child{-webkit-border-radius:4px 0 0 0;-moz-border-radius:4px 0 0 0;border-radius:4px 0 0 0;}
.bordered-table thead tr:first-child th:last-child,.bordered-table tbody tr:first-child td:last-child{-webkit-border-radius:0 4px 0 0;-moz-border-radius:0 4px 0 0;border-radius:0 4px 0 0;}
.bordered-table tbody tr:last-child td:first-child{-webkit-border-radius:0 0 0 4px;-moz-border-radius:0 0 0 4px;border-radius:0 0 0 4px;}
.bordered-table tbody tr:last-child td:last-child{-webkit-border-radius:0 0 4px 0;-moz-border-radius:0 0 4px 0;border-radius:0 0 4px 0;}
table .span1{width:20px;}
table .span2{width:60px;}
table .span3{width:100px;}
table .span4{width:140px;}
table .span5{width:180px;}
table .span6{width:220px;}
table .span7{width:260px;}
table .span8{width:300px;}
table .span9{width:340px;}
table .span10{width:380px;}
table .span11{width:420px;}
table .span12{width:460px;}
table .span13{width:500px;}
table .span14{width:540px;}
table .span15{width:580px;}
table .span16{width:620px;}
.zebra-striped tbody tr:nth-child(odd) td,.zebra-striped tbody tr:nth-child(odd) th{background-color:#f9f9f9;}
.zebra-striped tbody tr:hover td,.zebra-striped tbody tr:hover th{background-color:#f5f5f5;}
table .header{cursor:pointer;}table .header:after{content:"";float:right;margin-top:7px;border-width:0 4px 4px;border-style:solid;border-color:#000 transparent;visibility:hidden;}
table .headerSortUp,table .headerSortDown{background-color:rgba(141, 192, 219, 0.25);text-shadow:0 1px 1px rgba(255, 255, 255, 0.75);}
table .header:hover:after{visibility:visible;}
table .headerSortDown:after,table .headerSortDown:hover:after{visibility:visible;filter:alpha(opacity=60);-khtml-opacity:0.6;-moz-opacity:0.6;opacity:0.6;}
table .headerSortUp:after{border-bottom:none;border-left:4px solid transparent;border-right:4px solid transparent;border-top:4px solid #000;visibility:visible;-webkit-box-shadow:none;-moz-box-shadow:none;box-shadow:none;filter:alpha(opacity=60);-khtml-opacity:0.6;-moz-opacity:0.6;opacity:0.6;}
table .blue{color:#049cdb;border-bottom-color:#049cdb;}
table .headerSortUp.blue,table .headerSortDown.blue{background-color:#ade6fe;}
table .green{color:#46a546;border-bottom-color:#46a546;}
table .headerSortUp.green,table .headerSortDown.green{background-color:#cdeacd;}
table .red{color:#9d261d;border-bottom-color:#9d261d;}
table .headerSortUp.red,table .headerSortDown.red{background-color:#f4c8c5;}
table .yellow{color:#ffc40d;border-bottom-color:#ffc40d;}
table .headerSortUp.yellow,table .headerSortDown.yellow{background-color:#fff6d9;}
table .orange{color:#f89406;border-bottom-color:#f89406;}
table .headerSortUp.orange,table .headerSortDown.orange{background-color:#fee9cc;}
table .purple{color:#7a43b6;border-bottom-color:#7a43b6;}
table .headerSortUp.purple,table .headerSortDown.purple{background-color:#e2d5f0;}
.topbar{height:40px;position:fixed;top:0;left:0;right:0;z-index:10000;overflow:visible;}.topbar a{color:#bfbfbf;text-shadow:0 -1px 0 rgba(0, 0, 0, 0.25);}
.topbar h3 a:hover,.topbar .brand:hover,.topbar ul .active>a{background-color:#333;background-color:rgba(255, 255, 255, 0.05);color:#ffffff;text-decoration:none;}
.topbar h3{position:relative;}
.topbar h3 a,.topbar .brand{float:left;display:block;padding:8px 20px 12px;margin-left:-20px;color:#ffffff;font-size:20px;font-weight:200;line-height:1;}
.topbar p{margin:0;line-height:40px;}.topbar p a:hover{background-color:transparent;color:#ffffff;}
.topbar form{float:left;margin:5px 0 0 0;position:relative;filter:alpha(opacity=100);-khtml-opacity:1;-moz-opacity:1;opacity:1;}
.topbar form.pull-right{float:right;}
.topbar input{background-color:#444;background-color:rgba(255, 255, 255, 0.3);font-family:"Helvetica Neue",Helvetica,Arial,sans-serif;font-size:normal;font-weight:13px;line-height:1;padding:4px 9px;color:#ffffff;color:rgba(255, 255, 255, 0.75);border:1px solid #111;-webkit-border-radius:4px;-moz-border-radius:4px;border-radius:4px;-webkit-box-shadow:inset 0 1px 2px rgba(0, 0, 0, 0.1),0 1px 0px rgba(255, 255, 255, 0.25);-moz-box-shadow:inset 0 1px 2px rgba(0, 0, 0, 0.1),0 1px 0px rgba(255, 255, 255, 0.25);box-shadow:inset 0 1px 2px rgba(0, 0, 0, 0.1),0 1px 0px rgba(255, 255, 255, 0.25);-webkit-transition:none;-moz-transition:none;-ms-transition:none;-o-transition:none;transition:none;}.topbar input:-moz-placeholder{color:#e6e6e6;}
.topbar input::-webkit-input-placeholder{color:#e6e6e6;}
.topbar input:hover{background-color:#bfbfbf;background-color:rgba(255, 255, 255, 0.5);color:#ffffff;}
.topbar input:focus,.topbar input.focused{outline:0;background-color:#ffffff;color:#404040;text-shadow:0 1px 0 #ffffff;border:0;padding:5px 10px;-webkit-box-shadow:0 0 3px rgba(0, 0, 0, 0.15);-moz-box-shadow:0 0 3px rgba(0, 0, 0, 0.15);box-shadow:0 0 3px rgba(0, 0, 0, 0.15);}
.topbar-inner,.topbar .fill{background-color:#222;background-color:#222222;background-repeat:repeat-x;background-image:-khtml-gradient(linear, left top, left bottom, from(#333333), to(#222222));background-image:-moz-linear-gradient(top, #333333, #222222);background-image:-ms-linear-gradient(top, #333333, #222222);background-image:-webkit-gradient(linear, left top, left bottom, color-stop(0%, #333333), color-stop(100%, #222222));background-image:-webkit-linear-gradient(top, #333333, #222222);background-image:-o-linear-gradient(top, #333333, #222222);background-image:linear-gradient(top, #333333, #222222);filter:progid:DXImageTransform.Microsoft.gradient(startColorstr='#333333', endColorstr='#222222', GradientType=0);-webkit-box-shadow:0 1px 3px rgba(0, 0, 0, 0.25),inset 0 -1px 0 rgba(0, 0, 0, 0.1);-moz-box-shadow:0 1px 3px rgba(0, 0, 0, 0.25),inset 0 -1px 0 rgba(0, 0, 0, 0.1);box-shadow:0 1px 3px rgba(0, 0, 0, 0.25),inset 0 -1px 0 rgba(0, 0, 0, 0.1);}
.topbar div>ul,.nav{display:block;float:left;margin:0 10px 0 0;position:relative;left:0;}.topbar div>ul>li,.nav>li{display:block;float:left;}
.topbar div>ul a,.nav a{display:block;float:none;padding:10px 10px 11px;line-height:19px;text-decoration:none;}.topbar div>ul a:hover,.nav a:hover{color:#ffffff;text-decoration:none;}
.topbar div>ul .active>a,.nav .active>a{background-color:#222;background-color:rgba(0, 0, 0, 0.5);}
.topbar div>ul.secondary-nav,.nav.secondary-nav{float:right;margin-left:10px;margin-right:0;}.topbar div>ul.secondary-nav .menu-dropdown,.nav.secondary-nav .menu-dropdown,.topbar div>ul.secondary-nav .dropdown-menu,.nav.secondary-nav .dropdown-menu{right:0;border:0;}
.topbar div>ul a.menu:hover,.nav a.menu:hover,.topbar div>ul li.open .menu,.nav li.open .menu,.topbar div>ul .dropdown-toggle:hover,.nav .dropdown-toggle:hover,.topbar div>ul .dropdown.open .dropdown-toggle,.nav .dropdown.open .dropdown-toggle{background:#444;background:rgba(255, 255, 255, 0.05);}
.topbar div>ul .menu-dropdown,.nav .menu-dropdown,.topbar div>ul .dropdown-menu,.nav .dropdown-menu{background-color:#333;}.topbar div>ul .menu-dropdown a.menu,.nav .menu-dropdown a.menu,.topbar div>ul .dropdown-menu a.menu,.nav .dropdown-menu a.menu,.topbar div>ul .menu-dropdown .dropdown-toggle,.nav .menu-dropdown .dropdown-toggle,.topbar div>ul .dropdown-menu .dropdown-toggle,.nav .dropdown-menu .dropdown-toggle{color:#ffffff;}.topbar div>ul .menu-dropdown a.menu.open,.nav .menu-dropdown a.menu.open,.topbar div>ul .dropdown-menu a.menu.open,.nav .dropdown-menu a.menu.open,.topbar div>ul .menu-dropdown .dropdown-toggle.open,.nav .menu-dropdown .dropdown-toggle.open,.topbar div>ul .dropdown-menu .dropdown-toggle.open,.nav .dropdown-menu .dropdown-toggle.open{background:#444;background:rgba(255, 255, 255, 0.05);}
.topbar div>ul .menu-dropdown li a,.nav .menu-dropdown li a,.topbar div>ul .dropdown-menu li a,.nav .dropdown-menu li a{color:#999;text-shadow:0 1px 0 rgba(0, 0, 0, 0.5);}.topbar div>ul .menu-dropdown li a:hover,.nav .menu-dropdown li a:hover,.topbar div>ul .dropdown-menu li a:hover,.nav .dropdown-menu li a:hover{background-color:#191919;background-repeat:repeat-x;background-image:-khtml-gradient(linear, left top, left bottom, from(#292929), to(#191919));background-image:-moz-linear-gradient(top, #292929, #191919);background-image:-ms-linear-gradient(top, #292929, #191919);background-image:-webkit-gradient(linear, left top, left bottom, color-stop(0%, #292929), color-stop(100%, #191919));background-image:-webkit-linear-gradient(top, #292929, #191919);background-image:-o-linear-gradient(top, #292929, #191919);background-image:linear-gradient(top, #292929, #191919);filter:progid:DXImageTransform.Microsoft.gradient(startColorstr='#292929', endColorstr='#191919', GradientType=0);color:#ffffff;}
.topbar div>ul .menu-dropdown .active a,.nav .menu-dropdown .active a,.topbar div>ul .dropdown-menu .active a,.nav .dropdown-menu .active a{color:#ffffff;}
.topbar div>ul .menu-dropdown .divider,.nav .menu-dropdown .divider,.topbar div>ul .dropdown-menu .divider,.nav .dropdown-menu .divider{background-color:#222;border-color:#444;}
.topbar ul .menu-dropdown li a,.topbar ul .dropdown-menu li a{padding:4px 15px;}
li.menu,.dropdown{position:relative;}
a.menu:after,.dropdown-toggle:after{width:0;height:0;display:inline-block;content:"&darr;";text-indent:-99999px;vertical-align:top;margin-top:8px;margin-left:4px;border-left:4px solid transparent;border-right:4px solid transparent;border-top:4px solid #ffffff;filter:alpha(opacity=50);-khtml-opacity:0.5;-moz-opacity:0.5;opacity:0.5;}
.menu-dropdown,.dropdown-menu{background-color:#ffffff;float:left;display:none;position:absolute;top:40px;z-index:900;min-width:160px;max-width:220px;_width:160px;margin-left:0;margin-right:0;padding:6px 0;zoom:1;border-color:#999;border-color:rgba(0, 0, 0, 0.2);border-style:solid;border-width:0 1px 1px;-webkit-border-radius:0 0 6px 6px;-moz-border-radius:0 0 6px 6px;border-radius:0 0 6px 6px;-webkit-box-shadow:0 2px 4px rgba(0, 0, 0, 0.2);-moz-box-shadow:0 2px 4px rgba(0, 0, 0, 0.2);box-shadow:0 2px 4px rgba(0, 0, 0, 0.2);-webkit-background-clip:padding-box;-moz-background-clip:padding-box;background-clip:padding-box;}.menu-dropdown li,.dropdown-menu li{float:none;display:block;background-color:none;}
.menu-dropdown .divider,.dropdown-menu .divider{height:1px;margin:5px 0;overflow:hidden;background-color:#eee;border-bottom:1px solid #ffffff;}
.topbar .dropdown-menu a,.dropdown-menu a{display:block;padding:4px 15px;clear:both;font-weight:normal;line-height:18px;color:#808080;text-shadow:0 1px 0 #ffffff;}.topbar .dropdown-menu a:hover,.dropdown-menu a:hover,.topbar .dropdown-menu a.hover,.dropdown-menu a.hover{background-color:#dddddd;background-repeat:repeat-x;background-image:-khtml-gradient(linear, left top, left bottom, from(#eeeeee), to(#dddddd));background-image:-moz-linear-gradient(top, #eeeeee, #dddddd);background-image:-ms-linear-gradient(top, #eeeeee, #dddddd);background-image:-webkit-gradient(linear, left top, left bottom, color-stop(0%, #eeeeee), color-stop(100%, #dddddd));background-image:-webkit-linear-gradient(top, #eeeeee, #dddddd);background-image:-o-linear-gradient(top, #eeeeee, #dddddd);background-image:linear-gradient(top, #eeeeee, #dddddd);filter:progid:DXImageTransform.Microsoft.gradient(startColorstr='#eeeeee', endColorstr='#dddddd', GradientType=0);color:#404040;text-decoration:none;-webkit-box-shadow:inset 0 1px 0 rgba(0, 0, 0, 0.025),inset 0 -1px rgba(0, 0, 0, 0.025);-moz-box-shadow:inset 0 1px 0 rgba(0, 0, 0, 0.025),inset 0 -1px rgba(0, 0, 0, 0.025);box-shadow:inset 0 1px 0 rgba(0, 0, 0, 0.025),inset 0 -1px rgba(0, 0, 0, 0.025);}
.open .menu,.dropdown.open .menu,.open .dropdown-toggle,.dropdown.open .dropdown-toggle{color:#ffffff;background:#ccc;background:rgba(0, 0, 0, 0.3);}
.open .menu-dropdown,.dropdown.open .menu-dropdown,.open .dropdown-menu,.dropdown.open .dropdown-menu{display:block;}
.tabs,.pills{margin:0 0 18px;padding:0;list-style:none;zoom:1;}.tabs:before,.pills:before,.tabs:after,.pills:after{display:table;content:"";zoom:1;}
.tabs:after,.pills:after{clear:both;}
.tabs>li,.pills>li{float:left;}.tabs>li>a,.pills>li>a{display:block;}
.tabs{border-color:#ddd;border-style:solid;border-width:0 0 1px;}.tabs>li{position:relative;margin-bottom:-1px;}.tabs>li>a{padding:0 15px;margin-right:2px;line-height:34px;border:1px solid transparent;-webkit-border-radius:4px 4px 0 0;-moz-border-radius:4px 4px 0 0;border-radius:4px 4px 0 0;}.tabs>li>a:hover{text-decoration:none;background-color:#eee;border-color:#eee #eee #ddd;}
.tabs .active>a,.tabs .active>a:hover{color:#808080;background-color:#ffffff;border:1px solid #ddd;border-bottom-color:transparent;cursor:default;}
.tabs .menu-dropdown,.tabs .dropdown-menu{top:35px;border-width:1px;-webkit-border-radius:0 6px 6px 6px;-moz-border-radius:0 6px 6px 6px;border-radius:0 6px 6px 6px;}
.tabs a.menu:after,.tabs .dropdown-toggle:after{border-top-color:#999;margin-top:15px;margin-left:5px;}
.tabs li.open.menu .menu,.tabs .open.dropdown .dropdown-toggle{border-color:#999;}
.tabs li.open a.menu:after,.tabs .dropdown.open .dropdown-toggle:after{border-top-color:#555;}
.pills a{margin:5px 3px 5px 0;padding:0 15px;line-height:30px;text-shadow:0 1px 1px #ffffff;-webkit-border-radius:15px;-moz-border-radius:15px;border-radius:15px;}.pills a:hover{color:#ffffff;text-decoration:none;text-shadow:0 1px 1px rgba(0, 0, 0, 0.25);background-color:#00438a;}
.pills .active a{color:#ffffff;text-shadow:0 1px 1px rgba(0, 0, 0, 0.25);background-color:#0069d6;}
.pills-vertical>li{float:none;}
.tab-content>.tab-pane,.pill-content>.pill-pane,.tab-content>div,.pill-content>div{display:none;}
.tab-content>.active,.pill-content>.active{display:block;}
.breadcrumb{padding:7px 14px;margin:0 0 18px;background-color:#f5f5f5;background-repeat:repeat-x;background-image:-khtml-gradient(linear, left top, left bottom, from(#ffffff), to(#f5f5f5));background-image:-moz-linear-gradient(top, #ffffff, #f5f5f5);background-image:-ms-linear-gradient(top, #ffffff, #f5f5f5);background-image:-webkit-gradient(linear, left top, left bottom, color-stop(0%, #ffffff), color-stop(100%, #f5f5f5));background-image:-webkit-linear-gradient(top, #ffffff, #f5f5f5);background-image:-o-linear-gradient(top, #ffffff, #f5f5f5);background-image:linear-gradient(top, #ffffff, #f5f5f5);filter:progid:DXImageTransform.Microsoft.gradient(startColorstr='#ffffff', endColorstr='#f5f5f5', GradientType=0);border:1px solid #ddd;-webkit-border-radius:3px;-moz-border-radius:3px;border-radius:3px;-webkit-box-shadow:inset 0 1px 0 #ffffff;-moz-box-shadow:inset 0 1px 0 #ffffff;box-shadow:inset 0 1px 0 #ffffff;}.breadcrumb li{display:inline;text-shadow:0 1px 0 #ffffff;}
.breadcrumb .divider{padding:0 5px;color:#bfbfbf;}
.breadcrumb .active a{color:#404040;}
.hero-unit{background-color:#f5f5f5;margin-bottom:30px;padding:60px;-webkit-border-radius:6px;-moz-border-radius:6px;border-radius:6px;}.hero-unit h1{margin-bottom:0;font-size:60px;line-height:1;letter-spacing:-1px;}
.hero-unit p{font-size:18px;font-weight:200;line-height:27px;}
footer{margin-top:17px;padding-top:17px;border-top:1px solid #eee;}
.page-header{margin-bottom:17px;border-bottom:1px solid #ddd;-webkit-box-shadow:0 1px 0 rgba(255, 255, 255, 0.5);-moz-box-shadow:0 1px 0 rgba(255, 255, 255, 0.5);box-shadow:0 1px 0 rgba(255, 255, 255, 0.5);}.page-header h1{margin-bottom:8px;}
.btn.danger,.alert-message.danger,.btn.danger:hover,.alert-message.danger:hover,.btn.error,.alert-message.error,.btn.error:hover,.alert-message.error:hover,.btn.success,.alert-message.success,.btn.success:hover,.alert-message.success:hover,.btn.info,.alert-message.info,.btn.info:hover,.alert-message.info:hover{color:#ffffff;}
.btn .close,.alert-message .close{font-family:Arial,sans-serif;line-height:18px;}
.btn.danger,.alert-message.danger,.btn.error,.alert-message.error{background-color:#c43c35;background-repeat:repeat-x;background-image:-khtml-gradient(linear, left top, left bottom, from(#ee5f5b), to(#c43c35));background-image:-moz-linear-gradient(top, #ee5f5b, #c43c35);background-image:-ms-linear-gradient(top, #ee5f5b, #c43c35);background-image:-webkit-gradient(linear, left top, left bottom, color-stop(0%, #ee5f5b), color-stop(100%, #c43c35));background-image:-webkit-linear-gradient(top, #ee5f5b, #c43c35);background-image:-o-linear-gradient(top, #ee5f5b, #c43c35);background-image:linear-gradient(top, #ee5f5b, #c43c35);filter:progid:DXImageTransform.Microsoft.gradient(startColorstr='#ee5f5b', endColorstr='#c43c35', GradientType=0);text-shadow:0 -1px 0 rgba(0, 0, 0, 0.25);border-color:#c43c35 #c43c35 #882a25;border-color:rgba(0, 0, 0, 0.1) rgba(0, 0, 0, 0.1) rgba(0, 0, 0, 0.25);}
.btn.success,.alert-message.success{background-color:#57a957;background-repeat:repeat-x;background-image:-khtml-gradient(linear, left top, left bottom, from(#62c462), to(#57a957));background-image:-moz-linear-gradient(top, #62c462, #57a957);background-image:-ms-linear-gradient(top, #62c462, #57a957);background-image:-webkit-gradient(linear, left top, left bottom, color-stop(0%, #62c462), color-stop(100%, #57a957));background-image:-webkit-linear-gradient(top, #62c462, #57a957);background-image:-o-linear-gradient(top, #62c462, #57a957);background-image:linear-gradient(top, #62c462, #57a957);filter:progid:DXImageTransform.Microsoft.gradient(startColorstr='#62c462', endColorstr='#57a957', GradientType=0);text-shadow:0 -1px 0 rgba(0, 0, 0, 0.25);border-color:#57a957 #57a957 #3d773d;border-color:rgba(0, 0, 0, 0.1) rgba(0, 0, 0, 0.1) rgba(0, 0, 0, 0.25);}
.btn.info,.alert-message.info{background-color:#339bb9;background-repeat:repeat-x;background-image:-khtml-gradient(linear, left top, left bottom, from(#5bc0de), to(#339bb9));background-image:-moz-linear-gradient(top, #5bc0de, #339bb9);background-image:-ms-linear-gradient(top, #5bc0de, #339bb9);background-image:-webkit-gradient(linear, left top, left bottom, color-stop(0%, #5bc0de), color-stop(100%, #339bb9));background-image:-webkit-linear-gradient(top, #5bc0de, #339bb9);background-image:-o-linear-gradient(top, #5bc0de, #339bb9);background-image:linear-gradient(top, #5bc0de, #339bb9);filter:progid:DXImageTransform.Microsoft.gradient(startColorstr='#5bc0de', endColorstr='#339bb9', GradientType=0);text-shadow:0 -1px 0 rgba(0, 0, 0, 0.25);border-color:#339bb9 #339bb9 #22697d;border-color:rgba(0, 0, 0, 0.1) rgba(0, 0, 0, 0.1) rgba(0, 0, 0, 0.25);}
.btn{cursor:pointer;display:inline-block;background-color:#e6e6e6;background-repeat:no-repeat;background-image:-webkit-gradient(linear, 0 0, 0 100%, from(#ffffff), color-stop(25%, #ffffff), to(#e6e6e6));background-image:-webkit-linear-gradient(#ffffff, #ffffff 25%, #e6e6e6);background-image:-moz-linear-gradient(top, #ffffff, #ffffff 25%, #e6e6e6);background-image:-ms-linear-gradient(#ffffff, #ffffff 25%, #e6e6e6);background-image:-o-linear-gradient(#ffffff, #ffffff 25%, #e6e6e6);background-image:linear-gradient(#ffffff, #ffffff 25%, #e6e6e6);filter:progid:DXImageTransform.Microsoft.gradient(startColorstr='#ffffff', endColorstr='#e6e6e6', GradientType=0);padding:5px 14px 6px;text-shadow:0 1px 1px rgba(255, 255, 255, 0.75);color:#333;font-size:13px;line-height:normal;border:1px solid #ccc;border-bottom-color:#bbb;-webkit-border-radius:4px;-moz-border-radius:4px;border-radius:4px;-webkit-box-shadow:inset 0 1px 0 rgba(255, 255, 255, 0.2),0 1px 2px rgba(0, 0, 0, 0.05);-moz-box-shadow:inset 0 1px 0 rgba(255, 255, 255, 0.2),0 1px 2px rgba(0, 0, 0, 0.05);box-shadow:inset 0 1px 0 rgba(255, 255, 255, 0.2),0 1px 2px rgba(0, 0, 0, 0.05);-webkit-transition:0.1s linear all;-moz-transition:0.1s linear all;-ms-transition:0.1s linear all;-o-transition:0.1s linear all;transition:0.1s linear all;}.btn:hover{background-position:0 -15px;color:#333;text-decoration:none;}
.btn:focus{outline:1px dotted #666;}
.btn.primary{color:#ffffff;background-color:#0064cd;background-repeat:repeat-x;background-image:-khtml-gradient(linear, left top, left bottom, from(#049cdb), to(#0064cd));background-image:-moz-linear-gradient(top, #049cdb, #0064cd);background-image:-ms-linear-gradient(top, #049cdb, #0064cd);background-image:-webkit-gradient(linear, left top, left bottom, color-stop(0%, #049cdb), color-stop(100%, #0064cd));background-image:-webkit-linear-gradient(top, #049cdb, #0064cd);background-image:-o-linear-gradient(top, #049cdb, #0064cd);background-image:linear-gradient(top, #049cdb, #0064cd);filter:progid:DXImageTransform.Microsoft.gradient(startColorstr='#049cdb', endColorstr='#0064cd', GradientType=0);text-shadow:0 -1px 0 rgba(0, 0, 0, 0.25);border-color:#0064cd #0064cd #003f81;border-color:rgba(0, 0, 0, 0.1) rgba(0, 0, 0, 0.1) rgba(0, 0, 0, 0.25);}
.btn.active,.btn:active{-webkit-box-shadow:inset 0 2px 4px rgba(0, 0, 0, 0.25),0 1px 2px rgba(0, 0, 0, 0.05);-moz-box-shadow:inset 0 2px 4px rgba(0, 0, 0, 0.25),0 1px 2px rgba(0, 0, 0, 0.05);box-shadow:inset 0 2px 4px rgba(0, 0, 0, 0.25),0 1px 2px rgba(0, 0, 0, 0.05);}
.btn.disabled{cursor:default;background-image:none;filter:progid:DXImageTransform.Microsoft.gradient(enabled = false);filter:alpha(opacity=65);-khtml-opacity:0.65;-moz-opacity:0.65;opacity:0.65;-webkit-box-shadow:none;-moz-box-shadow:none;box-shadow:none;}
.btn[disabled]{cursor:default;background-image:none;filter:progid:DXImageTransform.Microsoft.gradient(enabled = false);filter:alpha(opacity=65);-khtml-opacity:0.65;-moz-opacity:0.65;opacity:0.65;-webkit-box-shadow:none;-moz-box-shadow:none;box-shadow:none;}
.btn.large{font-size:15px;line-height:normal;padding:9px 14px 9px;-webkit-border-radius:6px;-moz-border-radius:6px;border-radius:6px;}
.btn.small{padding:7px 9px 7px;font-size:11px;}
:root .alert-message,:root .btn{border-radius:0 \0;}
button.btn::-moz-focus-inner,input[type=submit].btn::-moz-focus-inner{padding:0;border:0;}
.close{float:right;color:#000000;font-size:20px;font-weight:bold;line-height:13.5px;text-shadow:0 1px 0 #ffffff;filter:alpha(opacity=25);-khtml-opacity:0.25;-moz-opacity:0.25;opacity:0.25;}.close:hover{color:#000000;text-decoration:none;filter:alpha(opacity=40);-khtml-opacity:0.4;-moz-opacity:0.4;opacity:0.4;}
.alert-message{position:relative;padding:7px 15px;margin-bottom:18px;color:#404040;background-color:#eedc94;background-repeat:repeat-x;background-image:-khtml-gradient(linear, left top, left bottom, from(#fceec1), to(#eedc94));background-image:-moz-linear-gradient(top, #fceec1, #eedc94);background-image:-ms-linear-gradient(top, #fceec1, #eedc94);background-image:-webkit-gradient(linear, left top, left bottom, color-stop(0%, #fceec1), color-stop(100%, #eedc94));background-image:-webkit-linear-gradient(top, #fceec1, #eedc94);background-image:-o-linear-gradient(top, #fceec1, #eedc94);background-image:linear-gradient(top, #fceec1, #eedc94);filter:progid:DXImageTransform.Microsoft.gradient(startColorstr='#fceec1', endColorstr='#eedc94', GradientType=0);text-shadow:0 -1px 0 rgba(0, 0, 0, 0.25);border-color:#eedc94 #eedc94 #e4c652;border-color:rgba(0, 0, 0, 0.1) rgba(0, 0, 0, 0.1) rgba(0, 0, 0, 0.25);text-shadow:0 1px 0 rgba(255, 255, 255, 0.5);border-width:1px;border-style:solid;-webkit-border-radius:4px;-moz-border-radius:4px;border-radius:4px;-webkit-box-shadow:inset 0 1px 0 rgba(255, 255, 255, 0.25);-moz-box-shadow:inset 0 1px 0 rgba(255, 255, 255, 0.25);box-shadow:inset 0 1px 0 rgba(255, 255, 255, 0.25);}.alert-message .close{margin-top:1px;*margin-top:0;}
.alert-message a{font-weight:bold;color:#404040;}
.alert-message.danger p a,.alert-message.error p a,.alert-message.success p a,.alert-message.info p a{color:#ffffff;}
.alert-message h5{line-height:18px;}
.alert-message p{margin-bottom:0;}
.alert-message div{margin-top:5px;margin-bottom:2px;line-height:28px;}
.alert-message .btn{-webkit-box-shadow:0 1px 0 rgba(255, 255, 255, 0.25);-moz-box-shadow:0 1px 0 rgba(255, 255, 255, 0.25);box-shadow:0 1px 0 rgba(255, 255, 255, 0.25);}
.alert-message.block-message{background-image:none;background-color:#fdf5d9;filter:progid:DXImageTransform.Microsoft.gradient(enabled = false);padding:14px;border-color:#fceec1;-webkit-box-shadow:none;-moz-box-shadow:none;box-shadow:none;}.alert-message.block-message ul,.alert-message.block-message p{margin-right:30px;}
.alert-message.block-message ul{margin-bottom:0;}
.alert-message.block-message li{color:#404040;}
.alert-message.block-message .alert-actions{margin-top:5px;}
.alert-message.block-message.error,.alert-message.block-message.success,.alert-message.block-message.info{color:#404040;text-shadow:0 1px 0 rgba(255, 255, 255, 0.5);}
.alert-message.block-message.error{background-color:#fddfde;border-color:#fbc7c6;}
.alert-message.block-message.success{background-color:#d1eed1;border-color:#bfe7bf;}
.alert-message.block-message.info{background-color:#ddf4fb;border-color:#c6edf9;}
.alert-message.block-message.danger p a,.alert-message.block-message.error p a,.alert-message.block-message.success p a,.alert-message.block-message.info p a{color:#404040;}
.pagination{height:36px;margin:18px 0;}.pagination ul{float:left;margin:0;border:1px solid #ddd;border:1px solid rgba(0, 0, 0, 0.15);-webkit-border-radius:3px;-moz-border-radius:3px;border-radius:3px;-webkit-box-shadow:0 1px 2px rgba(0, 0, 0, 0.05);-moz-box-shadow:0 1px 2px rgba(0, 0, 0, 0.05);box-shadow:0 1px 2px rgba(0, 0, 0, 0.05);}
.pagination li{display:inline;}
.pagination a{float:left;padding:0 14px;line-height:34px;border-right:1px solid;border-right-color:#ddd;border-right-color:rgba(0, 0, 0, 0.15);*border-right-color:#ddd;text-decoration:none;}
.pagination a:hover,.pagination .active a{background-color:#c7eefe;}
.pagination .disabled a,.pagination .disabled a:hover{background-color:transparent;color:#bfbfbf;}
.pagination .next a{border:0;}
.well{background-color:#f5f5f5;margin-bottom:20px;padding:19px;min-height:20px;border:1px solid #eee;border:1px solid rgba(0, 0, 0, 0.05);-webkit-border-radius:4px;-moz-border-radius:4px;border-radius:4px;-webkit-box-shadow:inset 0 1px 1px rgba(0, 0, 0, 0.05);-moz-box-shadow:inset 0 1px 1px rgba(0, 0, 0, 0.05);box-shadow:inset 0 1px 1px rgba(0, 0, 0, 0.05);}.well blockquote{border-color:#ddd;border-color:rgba(0, 0, 0, 0.15);}
.modal-backdrop{background-color:#000000;position:fixed;top:0;left:0;right:0;bottom:0;z-index:10000;}.modal-backdrop.fade{opacity:0;}
.modal-backdrop,.modal-backdrop.fade.in{filter:alpha(opacity=80);-khtml-opacity:0.8;-moz-opacity:0.8;opacity:0.8;}
.modal{position:fixed;top:50%;left:50%;z-index:11000;width:560px;margin:-250px 0 0 -280px;background-color:#ffffff;border:1px solid #999;border:1px solid rgba(0, 0, 0, 0.3);*border:1px solid #999;-webkit-border-radius:6px;-moz-border-radius:6px;border-radius:6px;-webkit-box-shadow:0 3px 7px rgba(0, 0, 0, 0.3);-moz-box-shadow:0 3px 7px rgba(0, 0, 0, 0.3);box-shadow:0 3px 7px rgba(0, 0, 0, 0.3);-webkit-background-clip:padding-box;-moz-background-clip:padding-box;background-clip:padding-box;}.modal .close{margin-top:7px;}
.modal.fade{-webkit-transition:opacity .3s linear, top .3s ease-out;-moz-transition:opacity .3s linear, top .3s ease-out;-ms-transition:opacity .3s linear, top .3s ease-out;-o-transition:opacity .3s linear, top .3s ease-out;transition:opacity .3s linear, top .3s ease-out;top:-25%;}
.modal.fade.in{top:50%;}
.modal-header{border-bottom:1px solid #eee;padding:5px 15px;}
.modal-body{padding:15px;}
.modal-body form{margin-bottom:0;}
.modal-footer{background-color:#f5f5f5;padding:14px 15px 15px;border-top:1px solid #ddd;-webkit-border-radius:0 0 6px 6px;-moz-border-radius:0 0 6px 6px;border-radius:0 0 6px 6px;-webkit-box-shadow:inset 0 1px 0 #ffffff;-moz-box-shadow:inset 0 1px 0 #ffffff;box-shadow:inset 0 1px 0 #ffffff;zoom:1;margin-bottom:0;}.modal-footer:before,.modal-footer:after{display:table;content:"";zoom:1;}
.modal-footer:after{clear:both;}
.modal-footer .btn{float:right;margin-left:5px;}
.modal .popover,.modal .twipsy{z-index:12000;}
.twipsy{display:block;position:absolute;visibility:visible;padding:5px;font-size:11px;z-index:1000;filter:alpha(opacity=80);-khtml-opacity:0.8;-moz-opacity:0.8;opacity:0.8;}.twipsy.fade.in{filter:alpha(opacity=80);-khtml-opacity:0.8;-moz-opacity:0.8;opacity:0.8;}
.twipsy.above .twipsy-arrow{bottom:0;left:50%;margin-left:-5px;border-left:5px solid transparent;border-right:5px solid transparent;border-top:5px solid #000000;}
.twipsy.left .twipsy-arrow{top:50%;right:0;margin-top:-5px;border-top:5px solid transparent;border-bottom:5px solid transparent;border-left:5px solid #000000;}
.twipsy.below .twipsy-arrow{top:0;left:50%;margin-left:-5px;border-left:5px solid transparent;border-right:5px solid transparent;border-bottom:5px solid #000000;}
.twipsy.right .twipsy-arrow{top:50%;left:0;margin-top:-5px;border-top:5px solid transparent;border-bottom:5px solid transparent;border-right:5px solid #000000;}
.twipsy-inner{padding:3px 8px;background-color:#000000;color:white;text-align:center;max-width:200px;text-decoration:none;-webkit-border-radius:4px;-moz-border-radius:4px;border-radius:4px;}
.twipsy-arrow{position:absolute;width:0;height:0;}
.popover{position:absolute;top:0;left:0;z-index:1000;padding:5px;display:none;}.popover.above .arrow{bottom:0;left:50%;margin-left:-5px;border-left:5px solid transparent;border-right:5px solid transparent;border-top:5px solid #000000;}
.popover.right .arrow{top:50%;left:0;margin-top:-5px;border-top:5px solid transparent;border-bottom:5px solid transparent;border-right:5px solid #000000;}
.popover.below .arrow{top:0;left:50%;margin-left:-5px;border-left:5px solid transparent;border-right:5px solid transparent;border-bottom:5px solid #000000;}
.popover.left .arrow{top:50%;right:0;margin-top:-5px;border-top:5px solid transparent;border-bottom:5px solid transparent;border-left:5px solid #000000;}
.popover .arrow{position:absolute;width:0;height:0;}
.popover .inner{background:#000000;background:rgba(0, 0, 0, 0.8);padding:3px;overflow:hidden;width:280px;-webkit-border-radius:6px;-moz-border-radius:6px;border-radius:6px;-webkit-box-shadow:0 3px 7px rgba(0, 0, 0, 0.3);-moz-box-shadow:0 3px 7px rgba(0, 0, 0, 0.3);box-shadow:0 3px 7px rgba(0, 0, 0, 0.3);}
.popover .title{background-color:#f5f5f5;padding:9px 15px;line-height:1;-webkit-border-radius:3px 3px 0 0;-moz-border-radius:3px 3px 0 0;border-radius:3px 3px 0 0;border-bottom:1px solid #eee;}
.popover .content{background-color:#ffffff;padding:14px;-webkit-border-radius:0 0 3px 3px;-moz-border-radius:0 0 3px 3px;border-radius:0 0 3px 3px;-webkit-background-clip:padding-box;-moz-background-clip:padding-box;background-clip:padding-box;}.popover .content p,.popover .content ul,.popover .content ol{margin-bottom:0;}
.fade{-webkit-transition:opacity 0.15s linear;-moz-transition:opacity 0.15s linear;-ms-transition:opacity 0.15s linear;-o-transition:opacity 0.15s linear;transition:opacity 0.15s linear;opacity:0;}.fade.in{opacity:1;}
.label{padding:1px 3px 2px;font-size:9.75px;font-weight:bold;color:#ffffff;text-transform:uppercase;white-space:nowrap;background-color:#bfbfbf;-webkit-border-radius:3px;-moz-border-radius:3px;border-radius:3px;text-shadow:none;}.label.important{background-color:#c43c35;}
.label.warning{background-color:#f89406;}
.label.success{background-color:#46a546;}
.label.notice{background-color:#62cffc;}
.media-grid{margin-left:-20px;margin-bottom:0;zoom:1;}.media-grid:before,.media-grid:after{display:table;content:"";zoom:1;}
.media-grid:after{clear:both;}
.media-grid li{display:inline;}
.media-grid a{float:left;padding:4px;margin:0 0 18px 20px;border:1px solid #ddd;-webkit-border-radius:4px;-moz-border-radius:4px;border-radius:4px;-webkit-box-shadow:0 1px 1px rgba(0, 0, 0, 0.075);-moz-box-shadow:0 1px 1px rgba(0, 0, 0, 0.075);box-shadow:0 1px 1px rgba(0, 0, 0, 0.075);}.media-grid a img{display:block;}
.media-grid a:hover{border-color:#0069d6;-webkit-box-shadow:0 1px 4px rgba(0, 105, 214, 0.25);-moz-box-shadow:0 1px 4px rgba(0, 105, 214, 0.25);box-shadow:0 1px 4px rgba(0, 105, 214, 0.25);}
