# Supplementary material for: Monitoring Wildlife-Vehicle Collisions in the Information Age: How Smartphones Can Improve Data Collection
Source: PLoS One. 2014 Jun 4;9(6):e98613. doi: 10.1371/journal.pone.0098613 (PMC4045807; doi:10.1371/journal.pone.0098613)
Supplement: Appendix S1 — WVC Reporter programming code. (ZIP) [file pone.0098613.s001.zip › WVC Reporter Code/WVC Reporter/desktop/content/css/core.css]

@import "../agrc/themes/standard/agrc.css";
@import "../roadkill/css/AuthenticationUI.css";
@import "../roadkill/css/LoginDialog.css";

html {
	overflow: auto;
}
.tab-container {
	padding: 14px;
}
.tabs, .pills {
	margin: 0 !important;
}
.hidden {
	display: none;
}
.user-menu {
	z-index: 50;
}
#logo {
	float: left;
}
#logo a {
	text-indent: -9999px;
	background: transparent url(../images/logo.png) no-repeat;
	display: block;
	color: white;
	height: 40px;
	width: 40px;
	margin-right: 5px;
	outline: none;
}
body {
	padding-top: 60px;
}
.hidden {
	display: none !important;
}
p {
	font-size: 15px;
	line-height: 20px;
}

.modal-background {
	position: absolute;
	width: 100%;
	height: 100%;
	z-index: 50;
	background-color: #888;
	filter: alpha(opacity=50);
	opacity: 0.5;
}

/* remove input focus outline*/
*:focus {
	outline: none;
}

footer p {
	font-size: 12px;
}
footer a {
	color: #404040;
}
footer {
	text-align: center;
	margin-bottom: 10px;
}

.hero-unit .row {
	margin-top: 10px;
}
.hero-unit h2 {
    font-size: 40px;
}
.image-container {
	padding: 4px 4px 0 4px;
	border: 1px solid #DDD;
	-webkit-border-radius: 4px;
	-moz-border-radius: 4px;
	border-radius: 4px;
}
.dijitDateTextBox input {
	box-shadow: none;
	font-size: 16px;
}
input[readonly] {
	cursor: pointer !important;
}
