# Supplementary material for: Monitoring Wildlife-Vehicle Collisions in the Information Age: How Smartphones Can Improve Data Collection
Source: PLoS One. 2014 Jun 4;9(6):e98613. doi: 10.1371/journal.pone.0098613 (PMC4045807; doi:10.1371/journal.pone.0098613)
Supplement: Appendix S1 — WVC Reporter programming code. (ZIP) [file pone.0098613.s001.zip › WVC Reporter Code/WVC Reporter/desktop/content/css/dataentry.css]

#checkbox_label {
	float: none;
}
.second-label {
	margin-left: 24px;
	margin-right: 14px;
}
.first-tab {
	margin-left: 150px;
}
#verify-map {
	width: 420px;
	height: 200px;
	border: 1px solid #DDD;
	margin-left: 150px;
}
.tab-container {
	padding-left: 0;
	padding-bottom: 0;
}
.status-text {
	display: none;
}
.status-img {
	opacity: 0.3;
	display: none;
}
.status-text.error {
	color: #B94A48;
}
.status-text.success {
	color: #468847;
}
