# Supplementary material for: Monitoring Wildlife-Vehicle Collisions in the Information Age: How Smartphones Can Improve Data Collection
Source: PLoS One. 2014 Jun 4;9(6):e98613. doi: 10.1371/journal.pone.0098613 (PMC4045807; doi:10.1371/journal.pone.0098613)
Supplement: Appendix S1 — WVC Reporter programming code. (ZIP) [file pone.0098613.s001.zip › WVC Reporter Code/WVC Reporter/desktop/content/css/download.css]

@import '../roadkill/css/DownloadData.css';
@import '../roadkill/css/DataFilter.css';
.data-filter label {
	text-align: left !important;
}
.indent {
	margin-left: 18px !important;
}
.modal-background {
	margin-top: -30px;
}
