# Supplementary material for: Monitoring Wildlife-Vehicle Collisions in the Information Age: How Smartphones Can Improve Data Collection
Source: PLoS One. 2014 Jun 4;9(6):e98613. doi: 10.1371/journal.pone.0098613 (PMC4045807; doi:10.1371/journal.pone.0098613)
Supplement: Appendix S1 — WVC Reporter programming code. (ZIP) [file pone.0098613.s001.zip › WVC Reporter Code/WVC Reporter/desktop/content/css/map.css]

@import "../roadkill/css/DataFilter.css";
@import "../roadkill/css/Toc.css";
@import "popup.css";
@import '../roadkill/css/DownloadData.css';
@import '../roadkill/css/Print.css';
@import '../ijit/themes/standard/layout/PaneStack.css';

body {
	padding-top: 0 !important;
}

html, body {
	height: 100%;
	width: 100%;
	overflow: hidden;
}
#main-container {
	height: 100%;
	width: 100%;
}
#map-div, .topbar {
	padding: 0 !important;
}
#left-sidebar {
	width: 255px;
	border-right: 1px solid #D3D3D3;
	padding: 0;
	overflow-y: auto;
	overflow-x: hidden;
}
.dijitTitlePane {
	margin: -1px;
}

.data-filter label, .toc label {
	text-align: left;
}
.indent {
	margin-left: 18px;
}
#species-chart {
	width: 235px;
	height: 235px;
}

/**
 * 	legend stuff
 */
#legend td {
	vertical-align: middle;
}
#legend table, #legend td {
	margin: 0;
	border-width: 0;
	padding: 0;
}
.esriLegendService {
	padding-bottom: 6px !important;
}

/*
 * footer
 */
#footer {
	border-top: 1px solid #D3D3D3;
	text-align: center;
}
#footer a {
	color: #404040;
	font-size: 12px;
}

/* 
 * bootstrap fixes
 */
/* zoom slider */
.dijitSliderV {
	width: auto;
}
/* fix problem with user drop-down not being shown */
.topbar {
	overflow: visible !important;
}
