# Supplementary material for: Monitoring Wildlife-Vehicle Collisions in the Information Age: How Smartphones Can Improve Data Collection
Source: PLoS One. 2014 Jun 4;9(6):e98613. doi: 10.1371/journal.pone.0098613 (PMC4045807; doi:10.1371/journal.pone.0098613)
Supplement: Appendix S1 — WVC Reporter programming code. (ZIP) [file pone.0098613.s001.zip › WVC Reporter Code/WVC Reporter/desktop/content/css/popup.css]

.esriPopup .contentPane {
	border: 0;
	padding: 10px;
}
.esriPopup .titlePane {
	border: 0;
	background-color: #222;
}
.esriPopup td {
	padding: 2px 2px 2px;
}
.esriPopup table {
	margin-bottom: 0;
}
.esriPopup .actionsPane {
	border: 0;
	background-color: #222;
}
.esriPopup .titleButton, .esriPopup .pointer, .esriPopup .esriViewPopup .gallery .mediaHandle, .esriPopup .esriViewPopup .gallery .mediaIcon {	
	background: url(../images/popup.png) no-repeat;
}
