# Supplementary material for: Monitoring Wildlife-Vehicle Collisions in the Information Age: How Smartphones Can Improve Data Collection
Source: PLoS One. 2014 Jun 4;9(6):e98613. doi: 10.1371/journal.pone.0098613 (PMC4045807; doi:10.1371/journal.pone.0098613)
Supplement: Appendix S1 — WVC Reporter programming code. (ZIP) [file pone.0098613.s001.zip › WVC Reporter Code/WVC Reporter/desktop/content/esrx/ClusterLayer.js]

/*global dojo, esri, console, roadkill, alert, DelayedTask, dojox, ROADKILL*/
dojo.provide("esrx.ClusterLayer");

dojo.require("dojox.lang.functional");
dojo.require("dojox.lang.functional.lambda");
dojo.require("dojox.lang.functional.curry");
dojo.require("dojox.lang.functional.fold");

dojo.declare('esrx.ClusterLayer', esri.layers.GraphicsLayer, {

	// singleSymbolRenderer: esri.Renderer
	//		The renderer used to symbolize the symbols for un-clustered symbols
	singleSymbolRenderer: null,

	// _map: esri.Map
	_map: null,

	// displayOnPan: Boolean
	//		See esri.layers.GraphicsLayer
	displayOnPan: null,

	// symbolBank: {}
	//		Used to store symbols or renderers.
	symbolBank: null,

	// levelPointTileSpace: []
	levelPointTileSpace: null,

	// _features: esri.Graphic[]
	//		Holds all of the features for the layer
	_features: null,

	// _flareDistanceFromCenter: Number
	//		how far away the flare will be from the center of the cluster in pixels - Number
	_flareDistanceFromCenter: null,

	// _flareLimit: Number
	//		the number of flare graphics to limit the cluster to - Number
	_flareLimit: null,

	// _infoTemplate: esri.InfoTemplate
	//		info template for all single graphics and flare graphics - esri.InfoTemplate
	_infoTemplate: null,

	// url: String
	//		a url to the layer eg http://mapserv.utah.gov/ArcGIS_Roadkill/rest/services/Roadkill/MapServer/0
	url: "",

	// initDefQuery: String
	//		The initial definition query applied when the layer is loaded.
	initDefQuery: "",
	
	// qTask: esri.tasks.QueryTask
	qTask: null,
	
	// query: esri.tasks.Query
	query: null,

	constructor: function(options) {
		// summary:
		//		The first function to fire when the object is created
		console.info(this.declaredClass + "::" + arguments.callee.nom, arguments);

		function makeSymbol(size) {
			return new esri.symbol.SimpleMarkerSymbol(esri.symbol.SimpleMarkerSymbol.STYLE_CIRCLE, size, 
				new esri.symbol.SimpleLineSymbol(esri.symbol.SimpleLineSymbol.STYLE_NULL, 
					new dojo.Color([0, 0, 0]), 0), new dojo.Color([255, 255, 153, 0.75]));
		}

		// init properties
		this.url = options.url;
		this.levelPointTileSpace = [];
		this._features = [];
		this.displayOnPan = options.displayOnPan || false;
		this._map = options.map;
		this.symbolBank = {
			"single": function(g) {
				return options.singleSymbolRenderer.getSymbol(g);
			},
			"less16": makeSymbol(18),
			"less30": makeSymbol(25),
			"less60": makeSymbol(35),
			"less120": makeSymbol(45),
			"over120": makeSymbol(55)
		};
		this._flareDistanceFromCenter = options.flareDistanceFromCenter || 20;
		this._flareLimit = options.flareLimit || 20;
		this._infoTemplate = options.infoTemplate || null;

		this.wireEvents();
		
		this.setUpQTask();

		this.queryFeatures(options.initDefQuery);
	},
	wireEvents: function() {
		// summary:
		//		Wires events for the object
		console.info(this.declaredClass + "::" + arguments.callee.nom, arguments);

		//base connections to update clusters during user/map interaction
		dojo.connect(this._map, 'onZoomStart', dojo.hitch(this, this.handleMapZoomStart));
		dojo.connect(this._map, 'onExtentChange', dojo.hitch(this, this.handleMapExtentChange));

		//connects for cluster layer itself that handles the loading and mouse events on the graphics
		dojo.connect(this, 'onMouseOver', this.handleMouseOver);
		dojo.connect(this, 'onMouseOut', this.handleMouseOut);
		dojo.connect(this, 'onClick', this.handleOnClick);
		
		dojo.connect(this._map.infoWindow, "onHide", this, this.handleInfoWindowOnHide);
	},
	setUpQTask: function(){
		// summary:
		//      sets up the query task
		console.info(this.declaredClass + "::" + arguments.callee.nom, arguments);
		
		this.qTask = new esri.tasks.QueryTask(this.url);
		this.query = new esri.tasks.Query();
		var outFields = [];
		for (var f in ROADKILL.fields){
			if (ROADKILL.fields.hasOwnProperty(f)){
				outFields.push(ROADKILL.fields[f]);
			}
		}
		this.query.outFields = outFields;
		this.query.returnGeometry = true;
	},
	queryFeatures: function(defQuery, geo) {
		// summary:
		//		Queries for new features from the server using this.query
		console.info(this.declaredClass + "::" + arguments.callee.nom, arguments);

		this._map.showLoader();
		
		var defaultQuery = "Shape IS NOT NULL";
		this.query.where = (defQuery) ? defaultQuery + " AND " + defQuery : defaultQuery;
		if (geo) {
			this.query.geometry = geo;
		} else {
			this.query.geometry = null;
		}

		var that = this;
		this.qTask.execute(this.query, function(featureSet) {
			try {
				that.setFeatures(featureSet.features);
				that.clusterFeatures();
				that._map.hideLoader();
			} catch (ex) {
				throw Error(ex);
			}
		}, function(e) {
			console.error("ClusterLayer:queryFeatures Error: ", e);
			that._map.hideLoader();
		});
	},
	handleMapZoomStart: function() {
		// summary:
		//		clear all graphics when zoom starts
		console.info(this.declaredClass + "::" + arguments.callee.nom, arguments);

		this.clear();
	},
	handleMapExtentChange: function(extent, delta, levelChange, lod) {
		// summary:
		//		re-cluster on extent change
		//		TODO: maybe only use features that fall within current extent?  Add that as an option?
		console.info(this.declaredClass + "::" + arguments.callee.nom, arguments);

		this.clusterFeatures();
	},
	setFeatures: function(features) {
		// summary:
		//		TODO: why do we do this?
		console.info(this.declaredClass + "::" + arguments.callee.nom, arguments);

		this._features = dojo.map(features, function(feature) {
			var point = feature.geometry;
			point.attributes = feature.attributes;
			return point;
		});
	},
	handleMouseOver: function(evt) {
		// summary:
		//		fires when any graphic (clustered or single) is moused over
		console.info(this.declaredClass + "::" + arguments.callee.nom, arguments);

		var graphic = evt.graphic;

		// this.expandCluster(graphic);
		if (graphic.attributes.baseGraphic){
			var bGraphic = graphic.attributes.baseGraphic;
			if (bGraphic.task){
				bGraphic.task.cancel();
			}
			this.expandCluster(bGraphic);
		} else if (graphic.attributes.isCluster){
			if (graphic.task){
				graphic.task.cancel();
			}
			this.expandCluster(graphic);
		}
	},
	expandCluster: function(graphic){
		// summary:
		//      expands the cluster graphic
		console.info(this.declaredClass + "::" + arguments.callee.nom, arguments);
		
		if (graphic.attributes.clustered){return;}
		
		graphic.clusterGraphics = [];

		var cSize = graphic.attributes.clusterSize;
		var lineSymbol = new esri.symbol.SimpleLineSymbol(esri.symbol.SimpleLineSymbol.STYLE_SOLID, new dojo.Color([0, 0, 0, 1]), 1);

		//polyline used to "tie" flare to cluster
		//set up initially with the center pt of the cluster as the first point and a dummy point @ 0,0 for a placeholder
		var line = new esri.geometry.Polyline(this._map.spatialReference);
		line.addPath([graphic.geometry, new esri.geometry.Point(0, 0)]);

		//polyline graphic
		var lineGraphic = new esri.Graphic(line, lineSymbol);

		//creating a circle to evenly distribute our flare graphics around
		if(cSize > 1 && cSize <= this._flareLimit) {//cSize > 1 may not be needed
			//takes the number of points (flares) for the cluster
			var numPoints = graphic.attributes.clusterSize;

			//takes the pixel distance from the center of the graphic to flare out the graphics
			var bufferDistance = this.getPixelDistanceFromCenter(graphic.geometry);

			//center of cluster graphic
			var centerPoint = graphic.geometry;

			//variables used to plot points evenly around the cluster
			var dblSinus, dblCosinus, x, y, pt, ptGraphic, p, l;

			for(var i = 0; i < numPoints; i++) {
				dblSinus = Math.sin((Math.PI * 2.0) * (i / numPoints));
				dblCosinus = Math.cos((Math.PI * 2.0) * (i / numPoints));
				x = centerPoint.x + bufferDistance * dblCosinus;
				y = centerPoint.y + bufferDistance * dblSinus;

				//constructing the flare graphic point
				pt = new esri.geometry.Point(x, y, this._map.spatialReference);
				ptGraphic = new esri.Graphic(pt, null, dojo.mixin(graphic.attributes[i], {
					baseGraphic: graphic
				}), this._infoTemplate);
				ptGraphic.setSymbol(this.symbolBank.single(ptGraphic));

				//try to always bring flare graphic to front of everything else
				p = this.add(ptGraphic);
				//p.getDojoShape().moveToFront();

				//reset our 0,0 placeholder point in line to the actual point of the recently created flare graphic
				line.setPoint(0, 1, pt);
				lineGraphic = new esri.Graphic(line, lineSymbol, {
					baseGraphic: graphic
				});

				//try to always have connector line behind everything else
				l = this.add(lineGraphic);
				l.getDojoShape().moveToBack();

				//store flare graphic and connector graphic
				graphic.clusterGraphics.push(p);
				graphic.clusterGraphics.push(l);
			}

			//set "clustered" flag
			graphic.attributes.clustered = true;
		}
	},
	getPixelDistanceFromCenter: function(centerGeom) {
		// summary:
		//		helper method to figure out the distance in real world coordinates
		//		starting from a center pt and using a pixel distance
		console.info(this.declaredClass + "::" + arguments.callee.nom, arguments);

		var distance = this._flareDistanceFromCenter;
		//pixel distance from center
		var screenGeom = esri.geometry.toScreenGeometry(this._map.extent, this._map.width, this._map.height, centerGeom);
		screenGeom.x = screenGeom.x + distance;
		screenGeom.y = screenGeom.y + distance;
		var newDistance = esri.geometry.toMapGeometry(this._map.extent, this._map.width, this._map.height, screenGeom);
		var length = esri.geometry.getLength(centerGeom, newDistance);
		return length;
	},
	handleMouseOut: function(evt) {
		// summary:
		//		fires when any cluster graphic (flare or individual) is moused out of
		//		TODO: this utilizes the DelayedTask from ExtJS's library.  If anyone wants to re-write using Dojo, by all means...
		console.info(this.declaredClass + "::" + arguments.callee.nom, arguments);

		var graphic = evt.graphic, task;

		var that = this;
		function buildTask(graphic) {
			var task = new DelayedTask(function(g) {
				that.removeFlareGraphics(g);
			}, that, [graphic]);
			task.delay(500);
			return task;
		}

		if(graphic.attributes.isCluster) {
			console.log("isCluster");
			graphic.task = buildTask(graphic);
		} else {
			if(graphic.attributes.baseGraphic) {
				console.log("isSingleGraphic");
				graphic.attributes.baseGraphic.task = buildTask(graphic.attributes.baseGraphic);
			}
		}
	},
	removeFlareGraphics: function(g) {
		// summary:
		//		removes the flare graphics from the map when a cluster graphic is moused out
		// g: esri.Graphic
		//		The base graphic that contains a reference to the cluster graphics to be removed
		console.info(this.declaredClass + "::" + arguments.callee.nom, arguments);
		
		if (g === this.infoWindowBaseGraphic){return;}

		var graphics = g.clusterGraphics;
		if(graphics && graphics.length) {
			for(var i = 0; i < graphics.length; i++) {
				this.remove(graphics[i]);
			}
		}
		delete g.clusterGraphics;
		g.attributes.clustered = false;
	},
	clusterFeatures: function() {
		// summary:
		//		core clustering function
		//		right now, the clustering algorithim is based on the baseMap's tiling scheme (layerIds[0]).
		//		as the comment says below, this can probably be substituted with an origin,
		//		array of grid pixel resolution & grid pixel size.
		//		could probably be cleaned up and compacted a bit more.
		console.info(this.declaredClass + "::" + arguments.callee.nom, arguments);
		
		this._map.infoWindow.hide();
		
		this.clear();

		if(this._features.length === 0) {
			return;
		}
		
		var df = dojox.lang.functional, map = this._map, level = this._map.getLevel() + 2, extent = this._map.extent;

		var tileInfo = map.getLayer(map.layerIds[0]).tileInfo;
		//get current tiling scheme.  This restriction can be removed.  the only thing required is origin, array of grid pixel resolution, & grid pixel size

		var toTileSpaceF = df.lambda("point, tileWidth,tileHeight,oPoint " + "-> [Math.floor((oPoint.y - point.y)/tileHeight),Math.floor((point.x-oPoint.x)/tileWidth), point]");
		//lambda function to map points to tile space

		var levelResolution = (tileInfo.lods[level]) ? tileInfo.lods[level].resolution : (tileInfo.lods[level - 2].resolution / 4);
		var width = levelResolution * tileInfo.width;
		var height = levelResolution * tileInfo.height;

		var toTileSpace = df.partial(toTileSpaceF, df.arg, width, height, tileInfo.origin);
		
		//predefine width, height, origin point for toTileSpaceF function
		var extentTileCords = df.map([new esri.geometry.Point(extent.xmin, extent.ymin), new esri.geometry.Point(extent.xmax, extent.ymax)], toTileSpace);
		
		//map extent corners to tile sapce
		var minRowIdx = extentTileCords[1][0];
		var maxRowIdx = extentTileCords[0][0];
		var minColIdx = extentTileCords[0][1];
		var maxColIdx = extentTileCords[1][1];

		//points to tiles
		if(!this.levelPointTileSpace[level] || !this.levelPointTileSpace[level][0]) {
			var pointsTileSpace = df.map(this._features, toTileSpace);
			//map all points to tilespace
			var tileSpaceArray = [];
			dojo.forEach(pointsTileSpace, function(tilePoint, ptIndex) {//swizel points[row,col,point] to row[col[points[]]]
				var y = tileSpaceArray[tilePoint[0]];
				if(y) {
					if(y[tilePoint[1]]) {
						y[tilePoint[1]].push(tilePoint[2]);
					} else {
						y[tilePoint[1]] = [tilePoint[2]];
					}
				} else {
					y = tileSpaceArray[tilePoint[0]] = [];
					y[tilePoint[1]] = [tilePoint[2]];
				}
			});
			this.levelPointTileSpace[level] = tileSpaceArray;
			//once this has been computed store this in a level array
		}
		var tileCenterPointF = df.lambda("cPt,nextPt->{x:(cPt.x+nextPt.x)/2,y:(cPt.y+nextPt.y)/2}");

		dojo.forEach(this.levelPointTileSpace[level], function(row, rowIndex) {
			if(row && (rowIndex >= minRowIdx) & (rowIndex <= maxRowIdx)) {
				dojo.forEach(row, function(col, colIndex) {
					if(col) {
						if((colIndex >= minColIdx) & (colIndex <= maxColIdx)) {
							var pointsToBeAdded = [];
							if(col.length > 1) {//clustered graphic

								var tileCenterPoint = df.reduce(col, tileCenterPointF);
								var sym;
								if(col.length <= 15) {
									sym = this.symbolBank.less16;
								} else if(col.length > 15 && col.length < 30) {
									sym = this.symbolBank.less30;
								} else if(col.length > 31 && col.length < 60) {
									sym = this.symbolBank.less60;
								} else if(col.length > 61 && col.length < 120) {
									sym = this.symbolBank.less120;
								} else {
									sym = this.symbolBank.over120;
								}

								//get attributes for info window
								var atts = dojo.map(col, function(item) {
									return item.attributes;
								});
								//mixin attributes w/ other properties
								var graphicAtts = dojo.mixin(atts, {
									isCluster: true,
									clusterSize: col.length
								});

								//cluster
								var bg = this.add(new esri.Graphic(new esri.geometry.Point(tileCenterPoint.x, tileCenterPoint.y), sym, graphicAtts));

								// text symbol
								var g = this.add(new esri.Graphic(new esri.geometry.Point(tileCenterPoint.x, tileCenterPoint.y), new esri.symbol.TextSymbol(col.length).setOffset(0, -5)));
								g.setAttributes({baseGraphic: bg});
							} else {//single graphic
								dojo.forEach(col, function(point) {
									// clear baseGraphic if any
									delete point.attributes.baseGraphic;
									
									var g = new esri.Graphic(point, null, dojo.mixin(point.attributes, {
										isCluster: false
									}), this._infoTemplate);
									g.setSymbol(this.symbolBank.single(g));
									this.add(g);
								}, this);
							}
						}
					}
				}, this);
			}
		}, this);
	},
	setDefinitionExpression: function(query, geo) {
		// summary:
		//		Updates the def query to control what features are shown
		console.info(this.declaredClass + "::" + arguments.callee.nom, arguments);

		this.queryFeatures(query, geo);
	},
	handleOnClick: function(evt) {
		// summary:
		//		Fires when the user clicks on a graphic
		console.info(this.declaredClass + "::" + arguments.callee.nom, arguments);
		
		var g = evt.graphic;
		if (this.infoWindowBaseGraphic != g.attributes.baseGraphic && this._map.infoWindow.isShowing){
			this.handleInfoWindowOnHide();
		}
		
		if (g.attributes.baseGraphic){
			this.infoWindowBaseGraphic = g.attributes.baseGraphic;
		}
	},
	handleInfoWindowOnHide: function(){
		// summary:
		//      Fires when the info window is hidden
		console.info(this.declaredClass + "::" + arguments.callee.nom, arguments);
		
		if (this.infoWindowBaseGraphic){
			var g = this.infoWindowBaseGraphic;
			delete this.infoWindowBaseGraphic;
			this.removeFlareGraphics(g);
		}
	}
});
