# Supplementary material for: Monitoring Wildlife-Vehicle Collisions in the Information Age: How Smartphones Can Improve Data Collection
Source: PLoS One. 2014 Jun 4;9(6):e98613. doi: 10.1371/journal.pone.0098613 (PMC4045807; doi:10.1371/journal.pone.0098613)
Supplement: Appendix S1 — WVC Reporter programming code. (ZIP) [file pone.0098613.s001.zip › WVC Reporter Code/WVC Reporter/desktop/content/ijit/themes/standard/layer/Toc.css]

.toc-widget .dijitTree {
	overflow-x: hidden;
}
.toc-widget .claro .dijitTreeExpando {
	display: inline;
	margin-bottom: 1px;
	margin-right: 2px;
}
.toc-widget .dijitTreeRow img {
	display: none;
}
.toc-widget .dijitTreeLabel {
	margin: 0px;
}
.toc-widget .dijitTreeRowHover {
	background-color: transparent;
}
.toc-widget .dijitTreeRowSelected {
	background-color: transparent;
	border-color: transparent;
}
.toc-widget .dijitTreeRowActive {
	/*border: solid 1px transparent;*/
	background-position: 0;
}
.toc-widget .dijitTreeRow {
	padding-top: 0px;
	padding-bottom: 0px;
	border-width: 0px;
	margin: 0 0 0 1px;
}
.toc-widget .dijitCheckBox {
    margin-top: -6px;
}
