# Supplementary material for: Monitoring Wildlife-Vehicle Collisions in the Information Age: How Smartphones Can Improve Data Collection
Source: PLoS One. 2014 Jun 4;9(6):e98613. doi: 10.1371/journal.pone.0098613 (PMC4045807; doi:10.1371/journal.pone.0098613)
Supplement: Appendix S1 — WVC Reporter programming code. (ZIP) [file pone.0098613.s001.zip › WVC Reporter Code/WVC Reporter/desktop/content/ijit/themes/standard/layout/PageLayout.css]

body,html {
	width: 100%;
	height: 100%;
	margin: 0;
	padding: 0;
	overflow: hidden;
	background-color: #A6A8AA;
	min-width: 600px;
	font-family: Verdana,Arial,Helvetica,sans-serif;
}
.pagelayout {
	width: 95%;
	min-width: 1020px;
	height: 100%;
	margin: auto;
	background-color: white;
}
.pagelayout .main-container {
	height: 100%;
}
.pagelayout .inner-container {
	border: 0px;
}
.pagelayout .logo1 {
	background: url("../images/AGRC_logo.png") no-repeat;
    top: 11px;
    left: 15px;
    position: absolute;
    height: 60px;
    width: 108px;
}
.pagelayout .header {
	overflow: hidden;
	padding: 0px;
	height: 83px;
	margin-bottom: -5px;
}
.pagelayout .layouttitle {
	color: #2B52A3;
	margin-left: auto;
	margin-right: auto;
	text-align: center;
	margin-top: 21px; /* for IE 7 */
}
.pagelayout .quick-links {
	top: 15px;
    position: absolute;
    right: 15px;
    font-size: small;
}
.pagelayout .inner-footer {
	color: #404040;
	text-align: center;
	font-size: 11px;
}
.pagelayout .inner-footer a {
    color: #404040;
}
.pagelayout .map-container {
	padding: 0px;
	overflow: hidden;
}
.pagelayout .map-div {
	width: 100%;
	height: 100%;
	overflow: hidden;
}
.pagelayout .right-sidebar {
	width: 250px;
	overflow-x: hidden;
	overflow-y: auto;
}
.pagelayout .footer {
	height: 21px;
	padding: 0px;
}
.pagelayout #right {
	margin: -1px;
	height: 100%;
}
.pagelayout .logo2 {
	position: absolute;
	left: 129px;
	top: 11px;
}
.pagelayout .footer-link {
	cursor: pointer;
	text-decoration: underline;
}
.dijitPopup {
	font-size: small;
}
