# Supplementary material for: Monitoring Wildlife-Vehicle Collisions in the Information Age: How Smartphones Can Improve Data Collection
Source: PLoS One. 2014 Jun 4;9(6):e98613. doi: 10.1371/journal.pone.0098613 (PMC4045807; doi:10.1371/journal.pone.0098613)
Supplement: Appendix S1 — WVC Reporter programming code. (ZIP) [file pone.0098613.s001.zip › WVC Reporter Code/WVC Reporter/desktop/content/ijit/widgets/dijit/ValidationTextarea.js]

dojo.provide('ijit.widgets.dijit.ValidationTextarea');
dojo.require("dijit.form.SimpleTextarea");
dojo.require("dijit.form.ValidationTextBox");

dojo.declare(
    "ijit.widgets.dijit.ValidationTextarea",
    [dijit.form.ValidationTextBox, dijit.form.SimpleTextarea],
    {
        invalidMessage: "This field is required",

        postCreate: function () {
            this.inherited(arguments);
        },

        validate: function () {
            if (arguments.length == 0) {
                return this.validate(false);
            }
            return this.inherited(arguments);
        },

        onFocus: function () {
            if (!this.isValid()) {
                this.displayMessage(this.getErrorMessage());
            }
        },

        onBlur: function () {
            this.validate(false);
        }
    }
);
