# Supplementary material for: Monitoring Wildlife-Vehicle Collisions in the Information Age: How Smartphones Can Improve Data Collection
Source: PLoS One. 2014 Jun 4;9(6):e98613. doi: 10.1371/journal.pone.0098613 (PMC4045807; doi:10.1371/journal.pone.0098613)
Supplement: Appendix S2 — Location errors. (CSV) [file pone.0098613.s002.csv]

Unit	Error (m)
Garmin GPS	1.57
Garmin GPS	7.44
Garmin GPS	5.9
Garmin GPS	3.17
Garmin GPS	1.99
Garmin GPS	0.59
Garmin GPS	3.06
Garmin GPS	3.59
Garmin GPS	0.29
Garmin GPS	3.12
Garmin GPS	0.73
Garmin GPS	6.07
Garmin GPS	1.43
Garmin GPS	2.3
Garmin GPS	2.3
Garmin GPS	2.38
Garmin GPS	1.58
Garmin GPS	1.6
Garmin GPS	1.99
Garmin GPS	3.62
Garmin GPS	3.76
Garmin GPS	0.51
Garmin GPS	2.35
Garmin GPS	1.49
Garmin GPS	2.42
Garmin GPS	2.09
Garmin GPS	3.67
Garmin GPS	2.94
Garmin GPS	2.3
Garmin GPS	0.59
Garmin GPS	3.36
Garmin GPS	1
Garmin GPS	5.49
Garmin GPS	2.26
Garmin GPS	4.41
Garmin GPS	1.85
Garmin GPS	1.02
Garmin GPS	2.18
Garmin GPS	1.26
Garmin GPS	3.74
Garmin GPS	6.84
Garmin GPS	3.63
Garmin GPS	1.51
Garmin GPS	1.65
Garmin GPS	2.55
Garmin GPS	2.56
Garmin GPS	3.16
Garmin GPS	3.38
Garmin GPS	3.11
Garmin GPS	2.34
Garmin GPS	2.03
Garmin GPS	3.84
Garmin GPS	8.02
Garmin GPS	2.78
Garmin GPS	2.09
Garmin GPS	1.5
Garmin GPS	0.97
Garmin GPS	4.12
Garmin GPS	7.19
Garmin GPS	2.36
Droid	1.3
Droid	8.99
Droid	11.27
Droid	12.67
Droid	7.75
Droid	1.03
Droid	9.98
Droid	7.44
Droid	11.69
Droid	1.85
Droid	6.57
Droid	1.63
Droid	23.17
Droid	10.83
Droid	5.21
Droid	4.4
Droid	9.66
Droid	1.99
Droid	3.37
Droid	8.88
Droid	2.58
Droid	0.7
Droid	7.84
Droid	8.88
Droid	11.99
Droid	5.51
Droid	1.76
Droid	4.09
Droid	4.11
Droid	2.68
Droid	9.56
Droid	6.13
Droid	8.63
Droid	1.29
Droid	1.69
Droid	2.46
Droid	2.72
Droid	2.25
Droid	5.23
Droid	3.61
Droid	11.57
Droid	0.87
Droid	12.11
Droid	7.09
Droid	4.73
Droid	2.96
Droid	3.38
Droid	6.11
Droid	5.14
Droid	6.33
Droid	3.08
Droid	7.36
Droid	13.07
Droid	2.79
Droid	2.57
Droid	10.48
Droid	3.24
Droid	1.66
Droid	13.25
Droid	2.02
iPhone	19
iPhone	6.56
iPhone	3.85
iPhone	4.96
iPhone	3.96
iPhone	6.82
iPhone	3.44
iPhone	1.53
iPhone	1.41
iPhone	3.52
iPhone	21
iPhone	6.94
iPhone	5.84
iPhone	13.61
iPhone	9.48
iPhone	4.88
iPhone	8.35
iPhone	1.6
iPhone	4.98
iPhone	10.54
iPhone	1.96
iPhone	8.89
iPhone	4.98
iPhone	0.88
iPhone	1.64
iPhone	2.61
iPhone	2.54
iPhone	2.71
iPhone	5.74
iPhone	9.07
iPhone	3.11
iPhone	3.98
iPhone	0.7
iPhone	1.53
iPhone	2.2
iPhone	4.56
iPhone	0.19
iPhone	1.31
iPhone	13.42
iPhone	9.4
iPhone	3.98
iPhone	5.47
iPhone	4.28
iPhone	7.99
iPhone	9.55
iPhone	4.7
iPhone	3.11
iPhone	2.92
iPhone	0.26
iPhone	4.27
iPhone	2.32
iPhone	4.55
iPhone	4.88
iPhone	5.43
iPhone	4.91
iPhone	4.16
iPhone	4.82
iPhone	4.86
iPhone	4.94
iPhone	4.41
