# Supplementary material for: Monitoring Wildlife-Vehicle Collisions in the Information Age: How Smartphones Can Improve Data Collection
Source: PLoS One. 2014 Jun 4;9(6):e98613. doi: 10.1371/journal.pone.0098613 (PMC4045807; doi:10.1371/journal.pone.0098613)
Supplement: Appendix S3 — Data entry times. (CSV) [file pone.0098613.s003.csv]

Method	Entry Times (s)
WVC Reporter (Driod)	20
WVC Reporter (Driod)	20
WVC Reporter (Driod)	18
WVC Reporter (Driod)	17
WVC Reporter (Driod)	29
WVC Reporter (Driod)	19
WVC Reporter (Driod)	22
WVC Reporter (Driod)	30
WVC Reporter (Driod)	32
WVC Reporter (Driod)	31
WVC Reporter (Driod)	31
WVC Reporter (Driod)	33
WVC Reporter (Driod)	30
WVC Reporter (Driod)	18
WVC Reporter (Driod)	19
WVC Reporter (Driod)	24
WVC Reporter (Driod)	24
WVC Reporter (Driod)	31
WVC Reporter (Driod)	33
WVC Reporter (Driod)	32
WVC Reporter (Driod)	21
WVC Reporter (Driod)	22
WVC Reporter (Driod)	24
WVC Reporter (Driod)	24
WVC Reporter (Driod)	23
WVC Reporter (Driod)	30
WVC Reporter (Driod)	36
WVC Reporter (Driod)	23
WVC Reporter (Driod)	25
WVC Reporter (Driod)	24
WVC Reporter (Driod)	19
WVC Reporter (Driod)	19
WVC Reporter (Driod)	22
WVC Reporter (Driod)	23
WVC Reporter (Driod)	13
WVC Reporter (Driod)	15
WVC Reporter (Driod)	18
WVC Reporter (Driod)	16
WVC Reporter (Driod)	18
WVC Reporter (Driod)	26
WVC Reporter (Driod)	10
WVC Reporter (Driod)	16
WVC Reporter (Driod)	34
WVC Reporter (Driod)	17
WVC Reporter (Driod)	17
WVC Reporter (Driod)	18
WVC Reporter (Driod)	18
WVC Reporter (Driod)	26
WVC Reporter (Driod)	22
WVC Reporter (Driod)	30
WVC Reporter (Driod)	17
WVC Reporter (Driod)	16
WVC Reporter (Driod)	15
WVC Reporter (Driod)	17
WVC Reporter (Driod)	19
WVC Reporter (Driod)	17
WVC Reporter (Driod)	13
WVC Reporter (Driod)	21
WVC Reporter (Driod)	19
WVC Reporter (Driod)	17
WVC Reporter (Driod)	35
WVC Reporter (Driod)	21
WVC Reporter (Driod)	24
WVC Reporter (Driod)	25
WVC Reporter (Driod)	15
WVC Reporter (Driod)	15
WVC Reporter (Driod)	24
WVC Reporter (Driod)	37
WVC Reporter (Driod)	42
WVC Reporter (Driod)	39
WVC Reporter (Driod)	17
WVC Reporter (Driod)	18
WVC Reporter (Driod)	22
WVC Reporter (Driod)	17
WVC Reporter (Driod)	15
WVC Reporter (Driod)	14
WVC Reporter (Driod)	21
WVC Reporter (Driod)	24
WVC Reporter (Driod)	21
WVC Reporter (Driod)	13
WVC Reporter (Driod)	14
WVC Reporter (Driod)	22
WVC Reporter (Driod)	13
WVC Reporter (Driod)	15
WVC Reporter (Driod)	20
WVC Reporter (Driod)	17
WVC Reporter (Driod)	18
WVC Reporter (Driod)	16
WVC Reporter (Driod)	24
WVC Reporter (Driod)	19
WVC Reporter (Driod)	32
WVC Reporter (Driod)	36
WVC Reporter (Driod)	14
WVC Reporter (Driod)	22
WVC Reporter (Driod)	24
WVC Reporter (Driod)	29
WVC Reporter (Driod)	24
WVC Reporter (Driod)	25
WVC Reporter (Driod)	23
WVC Reporter (Driod)	20
WVC Reporter (Driod)	24
WVC Reporter (Driod)	23
WVC Reporter (Driod)	24
WVC Reporter (Driod)	25
WVC Reporter (Driod)	29
WVC Reporter (Driod)	23
WVC Reporter (Driod)	24
WVC Reporter (Driod)	33
WVC Reporter (Driod)	12
WVC Reporter (Driod)	13
WVC Reporter (Driod)	12
WVC Reporter (iPhone)	23
WVC Reporter (iPhone)	32
WVC Reporter (iPhone)	30
WVC Reporter (iPhone)	31
WVC Reporter (iPhone)	22
WVC Reporter (iPhone)	27
WVC Reporter (iPhone)	21
WVC Reporter (iPhone)	37
WVC Reporter (iPhone)	46
WVC Reporter (iPhone)	53
WVC Reporter (iPhone)	39
WVC Reporter (iPhone)	37
WVC Reporter (iPhone)	46
WVC Reporter (iPhone)	21
WVC Reporter (iPhone)	24
WVC Reporter (iPhone)	20
WVC Reporter (iPhone)	37
WVC Reporter (iPhone)	50
WVC Reporter (iPhone)	53
WVC Reporter (iPhone)	36
WVC Reporter (iPhone)	38
WVC Reporter (iPhone)	39
WVC Reporter (iPhone)	39
WVC Reporter (iPhone)	39
WVC Reporter (iPhone)	46
WVC Reporter (iPhone)	25
WVC Reporter (iPhone)	22
WVC Reporter (iPhone)	20
WVC Reporter (iPhone)	19
WVC Reporter (iPhone)	19
WVC Reporter (iPhone)	22
WVC Reporter (iPhone)	19
WVC Reporter (iPhone)	21
WVC Reporter (iPhone)	24
WVC Reporter (iPhone)	18
WVC Reporter (iPhone)	23
WVC Reporter (iPhone)	25
WVC Reporter (iPhone)	28
WVC Reporter (iPhone)	36
WVC Reporter (iPhone)	24
WVC Reporter (iPhone)	18
WVC Reporter (iPhone)	23
WVC Reporter (iPhone)	26
WVC Reporter (iPhone)	34
WVC Reporter (iPhone)	25
WVC Reporter (iPhone)	22
WVC Reporter (iPhone)	26
WVC Reporter (iPhone)	22
WVC Reporter (iPhone)	28
WVC Reporter (iPhone)	19
WVC Reporter (iPhone)	21
WVC Reporter (iPhone)	31
WVC Reporter (iPhone)	17
WVC Reporter (iPhone)	21
WVC Reporter (iPhone)	25
WVC Reporter (iPhone)	21
WVC Reporter (iPhone)	24
WVC Reporter (iPhone)	25
WVC Reporter (iPhone)	19
WVC Reporter (iPhone)	21
WVC Reporter (iPhone)	31
WVC Reporter (iPhone)	31
WVC Reporter (iPhone)	33
WVC Reporter (iPhone)	40
WVC Reporter (iPhone)	39
WVC Reporter (iPhone)	41
WVC Reporter (iPhone)	31
WVC Reporter (iPhone)	50
WVC Reporter (iPhone)	51
WVC Reporter (iPhone)	74
WVC Reporter (iPhone)	21
WVC Reporter (iPhone)	24
WVC Reporter (iPhone)	25
WVC Reporter (iPhone)	80
WVC Reporter (iPhone)	87
WVC Reporter (iPhone)	54
WVC Reporter (iPhone)	15
WVC Reporter (iPhone)	20
WVC Reporter (iPhone)	24
WVC Reporter (iPhone)	17
WVC Reporter (iPhone)	20
WVC Reporter (iPhone)	24
WVC Reporter (iPhone)	19
WVC Reporter (iPhone)	21
WVC Reporter (iPhone)	22
WVC Reporter (iPhone)	18
WVC Reporter (iPhone)	22
WVC Reporter (iPhone)	26
WVC Reporter (iPhone)	18
WVC Reporter (iPhone)	22
WVC Reporter (iPhone)	24
WVC Reporter (iPhone)	15
WVC Reporter (iPhone)	22
WVC Reporter (iPhone)	25
WVC Reporter (iPhone)	38
WVC Reporter (iPhone)	42
WVC Reporter (iPhone)	48
WVC Reporter (iPhone)	36
WVC Reporter (iPhone)	39
WVC Reporter (iPhone)	40
WVC Reporter (iPhone)	28
WVC Reporter (iPhone)	30
WVC Reporter (iPhone)	31
WVC Reporter (iPhone)	23
WVC Reporter (iPhone)	21
WVC Reporter (iPhone)	25
WVC Reporter (iPhone)	34
WVC Reporter (iPhone)	35
WVC Reporter (iPhone)	43
WVC Reporter (iPhone)	34
WVC Reporter (iPhone)	35
WVC Reporter (iPhone)	38
WVC Reporter (iPhone)	33
WVC Reporter (iPhone)	35
WVC Reporter (iPhone)	34
WVC Reporter (iPhone)	34
WVC Reporter (iPhone)	36
WVC Reporter (iPhone)	41
WVC Reporter (iPhone)	25
WVC Reporter (iPhone)	34
WVC Reporter (iPhone)	33
WVC Reporter (iPhone)	38
Pen/Paper Method (Garmin GPS)	52
Pen/Paper Method (Garmin GPS)	47
Pen/Paper Method (Garmin GPS)	48
Pen/Paper Method (Garmin GPS)	45
Pen/Paper Method (Garmin GPS)	46
Pen/Paper Method (Garmin GPS)	51
Pen/Paper Method (Garmin GPS)	44
Pen/Paper Method (Garmin GPS)	52
Pen/Paper Method (Garmin GPS)	47
Pen/Paper Method (Garmin GPS)	50
Pen/Paper Method (Garmin GPS)	53
Pen/Paper Method (Garmin GPS)	53
Pen/Paper Method (Garmin GPS)	52
Pen/Paper Method (Garmin GPS)	41
Pen/Paper Method (Garmin GPS)	52
Pen/Paper Method (Garmin GPS)	59
Pen/Paper Method (Garmin GPS)	47
Pen/Paper Method (Garmin GPS)	53
Pen/Paper Method (Garmin GPS)	53
Pen/Paper Method (Garmin GPS)	85
Pen/Paper Method (Garmin GPS)	49
Pen/Paper Method (Garmin GPS)	50
Pen/Paper Method (Garmin GPS)	56
Pen/Paper Method (Garmin GPS)	56
Pen/Paper Method (Garmin GPS)	59
Pen/Paper Method (Garmin GPS)	49
Pen/Paper Method (Garmin GPS)	56
Pen/Paper Method (Garmin GPS)	52
Pen/Paper Method (Garmin GPS)	47
Pen/Paper Method (Garmin GPS)	46
Pen/Paper Method (Garmin GPS)	56
Pen/Paper Method (Garmin GPS)	52
Pen/Paper Method (Garmin GPS)	50
Pen/Paper Method (Garmin GPS)	61
Pen/Paper Method (Garmin GPS)	46
Pen/Paper Method (Garmin GPS)	67
Pen/Paper Method (Garmin GPS)	52
Pen/Paper Method (Garmin GPS)	47
Pen/Paper Method (Garmin GPS)	53
Pen/Paper Method (Garmin GPS)	48
Pen/Paper Method (Garmin GPS)	50
Pen/Paper Method (Garmin GPS)	49
Pen/Paper Method (Garmin GPS)	48
Pen/Paper Method (Garmin GPS)	67
Pen/Paper Method (Garmin GPS)	61
Pen/Paper Method (Garmin GPS)	47
Pen/Paper Method (Garmin GPS)	49
Pen/Paper Method (Garmin GPS)	61
Pen/Paper Method (Garmin GPS)	53
Pen/Paper Method (Garmin GPS)	45
Pen/Paper Method (Garmin GPS)	46
Pen/Paper Method (Garmin GPS)	55
Pen/Paper Method (Garmin GPS)	55
Pen/Paper Method (Garmin GPS)	51
Pen/Paper Method (Garmin GPS)	45
Pen/Paper Method (Garmin GPS)	54
Pen/Paper Method (Garmin GPS)	51
Pen/Paper Method (Garmin GPS)	52
Pen/Paper Method (Garmin GPS)	54
Pen/Paper Method (Garmin GPS)	52
Pen/Paper Method (Garmin GPS)	48
Pen/Paper Method (Garmin GPS)	53
Pen/Paper Method (Garmin GPS)	54
Pen/Paper Method (Garmin GPS)	45
Pen/Paper Method (Garmin GPS)	53
Pen/Paper Method (Garmin GPS)	47
Pen/Paper Method (Garmin GPS)	61
Pen/Paper Method (Garmin GPS)	48
Pen/Paper Method (Garmin GPS)	51
Pen/Paper Method (Garmin GPS)	59
Pen/Paper Method (Garmin GPS)	62
Pen/Paper Method (Garmin GPS)	54
Pen/Paper Method (Garmin GPS)	55
Pen/Paper Method (Garmin GPS)	54
Pen/Paper Method (Garmin GPS)	62
Pen/Paper Method (Garmin GPS)	62
Pen/Paper Method (Garmin GPS)	50
Pen/Paper Method (Garmin GPS)	49
Pen/Paper Method (Garmin GPS)	53
Pen/Paper Method (Garmin GPS)	54
Pen/Paper Method (Garmin GPS)	45
Pen/Paper Method (Garmin GPS)	45
Pen/Paper Method (Garmin GPS)	51
Pen/Paper Method (Garmin GPS)	45
Pen/Paper Method (Garmin GPS)	53
Pen/Paper Method (Garmin GPS)	56
Pen/Paper Method (Garmin GPS)	56
Pen/Paper Method (Garmin GPS)	59
Pen/Paper Method (Garmin GPS)	55
Pen/Paper Method (Garmin GPS)	51
Pen/Paper Method (Garmin GPS)	49
Pen/Paper Method (Garmin GPS)	45
Pen/Paper Method (Garmin GPS)	57
Pen/Paper Method (Garmin GPS)	61
Pen/Paper Method (Garmin GPS)	58
Pen/Paper Method (Garmin GPS)	53
Pen/Paper Method (Garmin GPS)	53
Pen/Paper Method (Garmin GPS)	59
Pen/Paper Method (Garmin GPS)	56
Pen/Paper Method (Garmin GPS)	46
Pen/Paper Method (Garmin GPS)	43
Pen/Paper Method (Garmin GPS)	47
Pen/Paper Method (Garmin GPS)	50
Pen/Paper Method (Garmin GPS)	50
Pen/Paper Method (Garmin GPS)	45
Pen/Paper Method (Garmin GPS)	48
Pen/Paper Method (Garmin GPS)	52
Pen/Paper Method (Garmin GPS)	51
Pen/Paper Method (Garmin GPS)	57
Pen/Paper Method (Garmin GPS)	59
Pen/Paper Method (Garmin GPS)	55
Pen/Paper Method (Garmin GPS)	53
Pen/Paper Method (Garmin GPS)	51
Pen/Paper Method (Garmin GPS)	55
