# Supplementary material for: Monitoring Wildlife-Vehicle Collisions in the Information Age: How Smartphones Can Improve Data Collection
Source: PLoS One. 2014 Jun 4;9(6):e98613. doi: 10.1371/journal.pone.0098613 (PMC4045807; doi:10.1371/journal.pone.0098613)
Supplement: Appendix S4 — Transcription times. (CSV) [file pone.0098613.s004.csv]

Method	Time (s)
Pen/Paper (Garmin GPS)	65
Pen/Paper (Garmin GPS)	52
Pen/Paper (Garmin GPS)	52
Pen/Paper (Garmin GPS)	54
Pen/Paper (Garmin GPS)	49
Pen/Paper (Garmin GPS)	52
Pen/Paper (Garmin GPS)	59
Pen/Paper (Garmin GPS)	51
Pen/Paper (Garmin GPS)	54
Pen/Paper (Garmin GPS)	52
Pen/Paper (Garmin GPS)	60
Pen/Paper (Garmin GPS)	48
Pen/Paper (Garmin GPS)	50
Pen/Paper (Garmin GPS)	53
Pen/Paper (Garmin GPS)	51
Pen/Paper (Garmin GPS)	52
Pen/Paper (Garmin GPS)	55
Pen/Paper (Garmin GPS)	55
Pen/Paper (Garmin GPS)	54
Pen/Paper (Garmin GPS)	57
Pen/Paper (Garmin GPS)	51
Pen/Paper (Garmin GPS)	51
Pen/Paper (Garmin GPS)	62
Pen/Paper (Garmin GPS)	50
Pen/Paper (Garmin GPS)	61
Pen/Paper (Garmin GPS)	51
Pen/Paper (Garmin GPS)	51
Pen/Paper (Garmin GPS)	55
Pen/Paper (Garmin GPS)	47
Pen/Paper (Garmin GPS)	53
Pen/Paper (Garmin GPS)	55
Pen/Paper (Garmin GPS)	58
Pen/Paper (Garmin GPS)	51
Pen/Paper (Garmin GPS)	53
Pen/Paper (Garmin GPS)	45
Pen/Paper (Garmin GPS)	49
Pen/Paper (Garmin GPS)	49
Pen/Paper (Garmin GPS)	70
Pen/Paper (Garmin GPS)	51
Pen/Paper (Garmin GPS)	64
Pen/Paper (Garmin GPS)	60
Pen/Paper (Garmin GPS)	57
Pen/Paper (Garmin GPS)	61
Pen/Paper (Garmin GPS)	53
Pen/Paper (Garmin GPS)	52
Pen/Paper (Garmin GPS)	47
Pen/Paper (Garmin GPS)	57
Pen/Paper (Garmin GPS)	49
Pen/Paper (Garmin GPS)	58
Pen/Paper (Garmin GPS)	55
Pen/Paper (Garmin GPS)	51
Pen/Paper (Garmin GPS)	56
Pen/Paper (Garmin GPS)	51
Pen/Paper (Garmin GPS)	52
Pen/Paper (Garmin GPS)	50
Pen/Paper (Garmin GPS)	59
Pen/Paper (Garmin GPS)	50
Pen/Paper (Garmin GPS)	52
Pen/Paper (Garmin GPS)	54
Pen/Paper (Garmin GPS)	60
Pen/Paper (Garmin GPS)	45
Pen/Paper (Garmin GPS)	56
Pen/Paper (Garmin GPS)	54
Pen/Paper (Garmin GPS)	53
Pen/Paper (Garmin GPS)	54
Pen/Paper (Garmin GPS)	69
Pen/Paper (Garmin GPS)	58
Pen/Paper (Garmin GPS)	46
Pen/Paper (Garmin GPS)	54
Pen/Paper (Garmin GPS)	50
Pen/Paper (Garmin GPS)	54
Pen/Paper (Garmin GPS)	53
Pen/Paper (Garmin GPS)	53
Pen/Paper (Garmin GPS)	47
Pen/Paper (Garmin GPS)	54
Pen/Paper (Garmin GPS)	53
Pen/Paper (Garmin GPS)	54
Pen/Paper (Garmin GPS)	49
Pen/Paper (Garmin GPS)	49
Pen/Paper (Garmin GPS)	53
Pen/Paper (Garmin GPS)	51
Pen/Paper (Garmin GPS)	49
Pen/Paper (Garmin GPS)	47
Pen/Paper (Garmin GPS)	55
Pen/Paper (Garmin GPS)	54
Pen/Paper (Garmin GPS)	54
Pen/Paper (Garmin GPS)	54
Pen/Paper (Garmin GPS)	54
Pen/Paper (Garmin GPS)	56
Pen/Paper (Garmin GPS)	51
Pen/Paper (Garmin GPS)	57
Pen/Paper (Garmin GPS)	55
Pen/Paper (Garmin GPS)	53
Pen/Paper (Garmin GPS)	81
Pen/Paper (Garmin GPS)	63
Pen/Paper (Garmin GPS)	52
Pen/Paper (Garmin GPS)	50
Pen/Paper (Garmin GPS)	52
Pen/Paper (Garmin GPS)	54
Pen/Paper (Garmin GPS)	45
Pen/Paper (Garmin GPS)	45
Pen/Paper (Garmin GPS)	50
Pen/Paper (Garmin GPS)	47
Pen/Paper (Garmin GPS)	53
Pen/Paper (Garmin GPS)	49
Pen/Paper (Garmin GPS)	49
Pen/Paper (Garmin GPS)	50
Pen/Paper (Garmin GPS)	56
Pen/Paper (Garmin GPS)	54
Pen/Paper (Garmin GPS)	59
Pen/Paper (Garmin GPS)	58
Pen/Paper (Garmin GPS)	48
Pen/Paper (Garmin GPS)	50
Pen/Paper (Garmin GPS)	51
